# Supplementary material for: Natural product triptolide induces GSDME-mediated pyroptosis in head and neck cancer through suppressing mitochondrial hexokinase-ΙΙ
Source: J Exp Clin Cancer Res. 2021 Jun 9;40:190. doi: 10.1186/s13046-021-01995-7 (PMC8188724; doi:10.1186/s13046-021-01995-7)
Supplement: Supplementary file 6 — Additional file 6: Supplementary materials S1. [file 13046_2021_1995_MOESM6_ESM.xls]

## Sheet: Sheet1
gene_name	Mean-HK1_Con	Mean-HK1_Tpt	Mean-C6_Con	Mean-C6_Tpt
MIR3648-2	0.157063	813.128	0.347117	215.202
RNA5-8S5	0	104.192	0	2.03981
MIR3648-1	1.03092	1870.3	3.6734	1930.63
RNA5-8SN4	1.32283	1825.71	1.25171	1455.95
44078	0.00190455	2.25054	0.194738	1.83995
CASS4	0.00270095	2.45822	0.012726	1.20257
BARX1	0.0154092	12.6359	0.0141744	2.08532
ANKRD26P1	0.00427113	2.84112	0.0102236	2.071
RNU5E-1	0	21.6522	0.109142	3.78706
ZSCAN10	0.00825014	5.13321	0.0194448	3.18425
RNU1-27P	0	20.5788	0	6.79209
FAM238C	0.00246909	1.5038	0.00908488	1.51109
FBLL1	0.00901324	5.15089	0.195093	1.83171
MIR3687-2	0	18.7305	0.412915	18.0624
RNA5SP443	0	18.5476	0	5.56974
MIR3687-1	0.713616	394.049	1.22225	467.224
OSM	0.0064764	3.45989	0.0124045	1.07763
SYPL2	0.00345473	1.81231	0.00991815	1.35485
ADRA2A	0.00731168	3.71638	0.00700219	3.50101
AC245014.1	0.0400505	18.725	0.198368	6.00199
HHEX	0	15.391	0	3.64461
L3MBTL1	0.00407819	1.84125	0.726212	2.25952
PSMB11	0.0138201	6.19282	0.0248354	1.46653
APBB1	0.00813147	3.59806	0.00750091	2.41123
AOC4P	0.012961	5.62396	0.0524847	7.85265
FLT3	0.00329192	1.40168	0.0244808	1.28691
MIR320A	0	12.9435	1.21676	35.2771
DRC1	0.00927538	3.56642	0.0172068	2.11642
LTK	0.00392295	1.49749	1.27362	3.53864
CTRC	0.0164147	5.99027	0.0260148	3.30201
FNDC7	0.0045796	1.55583	0.0157402	1.29117
VTCN1	0.00504104	1.65292	0.0086631	1.28942
BARX1-AS1	0	10.8857	0	2.9944
AC017104.2	0	9.03022	0	5.09409
DPEP1	0.00500223	1.3527	12.4209	42.6502
SMPD5	0.0069924	1.86964	1.35743	4.62479
IL17C	0.0216385	5.6455	0.222144	4.83542
AL022721.1	0	8.64695	0	2.96278
AMIGO1	0.00593283	1.52133	0	1.07833
AC253536.4	0	8.51156	0.0982142	8.25514
MMP19	0.00931733	2.31093	2.37563	10.4334
TBC1D3P1	0.0080869	1.99674	0.00774459	1.55237
RNA5-8SN2	0.0997335	24.5993	0	2.3966
AL591479.1	0.0215608	5.3033	0.239695	1.39363
SLC6A13	0.00645351	1.56862	0.0152034	2.31563
ACTA1	0.0469791	11.4075	0.100435	5.64401
ACTC1	0.00590261	1.41946	0.00282324	2.80109
NEUROG2	0.0127505	3.03046	0.0114662	4.29245
LRCOL1	0.0243311	5.74684	0.00721607	4.2725
MIR3143	0	7.80186	0	1.63173
GSTTP1	0.00675104	1.57903	0	1.73057
ELOVL3	0	7.79394	2.69801	7.69593
TBX2-AS1	0.0120898	2.82081	0.0325917	2.96554
PKMP1	0.00898957	2.06184	0	3.64524
MROH2A	0.0316092	7.15617	0.0156588	1.66639
ELOBP2	0.0410711	9.21965	0	1.55031
AC243772.2	0.0120947	2.59128	0.0210476	1.39229
CTRB2	0.0124299	2.63778	0.154687	1.89942
RNA5-8SN5	0	6.98076	0	48.4823
RNVU1-15	0.165953	34.563	0.238304	18.2982
CLCN1	0.0260653	5.34277	0.0237828	4.09772
MIR6766	0	6.79018	0.167928	3.33375
SRMS	0.143709	28.4267	6.08817	19.1647
SGK2	0.00939034	1.85637	0.0267386	1.90333
AC246785.2	0	6.5582	0	4.15623
COL20A1	0.00901896	1.77318	0.00927658	1.5629
FAM131B	0.0264863	4.90305	0.0139496	4.02056
FCGR1A	0.00965655	1.77104	0.0087469	1.17902
AC108134.4	0.0906696	16.3112	0.337138	20.1349
BX255925.1	0.00823043	1.44624	0.101637	2.8363
REEP2	0.00881557	1.53894	0.0626111	3.78143
RNU6-450P	0	5.81897	0.112998	3.93086
IRS3P	0	5.78979	0.162259	1.56893
MIR4736	0	5.61634	0	1.76013
LCN1P2	0	5.51966	0	6.99303
FNDC11	0.0838717	13.8754	1.12082	11.954
CILP	0.00721218	1.18264	0.0270771	13.239
SCGB3A1	0.0161833	2.6021	0	4.19988
MGARP	0.0102249	1.63793	0.0391466	4.90103
AL359853.1	0	5.33938	0.12573	3.08274
GOLGA6A	0.00825973	1.29885	0.0112183	1.47863
PTX3	0.00751559	1.1629	0.421881	1.04159
AP001330.3	0	5.08177	0.058915	18.5362
Y_RNA	0.262707	3.8727	0.817399	24.5185
LINC00528	0.012677	1.89522	0.4069	6.94321
ACTN1-AS1	0.0163026	2.40735	0.0549263	1.19204
GZMM	0.0579518	8.42546	0.217582	8.86089
RAB44	0.0107788	1.56583	0.0244577	1.06975
ADCY5	0.012621	1.82695	0.0261236	2.70684
ZC3H12D	0.0236955	3.39132	0.0612132	1.33778
GOLT1A	0.012052	1.70354	0.0337014	2.25815
TTC36	0.013569	1.91548	0.177777	1.37423
AC013439.1	0	4.69754	0	6.34522
ALLC	0.0107719	1.51623	0.00515799	1.08782
AGBL5-AS1	0.108623	15.2731	0.48047	4.20258
CDHR4	0.0129856	1.82256	0.0207265	2.46071
ITLN2	0.0167373	2.34284	0	2.49272
AL078604.2	0.00728284	1.00714	0.0251627	4.5375
SERPINC1	0.00863078	1.18043	0.0222399	1.43916
S100P	0.022087	2.99283	1.94973	8.31543
GAPDHP35	0.0140278	1.90076	0	2.84304
LRRN4	0.081182	10.8924	0.0483103	12.0573
U1	0.165953	22.2512	0.45195	4.32652
CLEC18B	0.00949394	1.27042	0.0323898	1.46832
AC004148.1	0	4.42795	0	1.40644
NYAP1	0.0278481	3.68502	0.508439	2.20389
ITIH1	0.00938412	1.21615	0.27258	1.04502
TNFSF12	0.0218591	2.81218	0.00697021	1.41649
VWCE	0.0290984	3.72921	0.567843	9.61317
RNU1-28P	0	4.23449	0	3.19453
MREGP1	0	4.2019	0.142245	17.4048
RNA5SP437	0	4.11287	0.195254	4.51372
METTL21C	0	4.09039	0.0231506	3.43376
RNA5SP243	0	4.069	0	10.779
LRRC43	0.0203	2.466	0.0326959	1.15688
GPR179	0.0187069	2.26913	0.114451	5.66465
AC105129.2	0	4.03653	0.431706	1.7484
AC253536.5	0.0394557	4.73725	0.110331	5.6902
LEFTY2	0	3.9745	0	1.12748
SFRP5	0.0240793	2.85413	0.278873	3.89912
AC026954.1	0.0317659	3.74839	0.0483225	1.87939
AL512353.2	0.0292721	3.41151	0.019528	19.323
TNXB	0.0479591	5.53075	0.0354866	1.63524
GPR162	0.0124654	1.43511	0	1.12875
AC117490.1	0	3.75717	0	1.65031
MIR941-1	0	3.69487	0.545709	5.11847
AC145285.6	0.0228889	2.51743	0.987294	2.2742
G0S2	0.0494822	5.40511	0.298009	2.7404
AC015813.7	0.0498285	5.43736	0.13189	8.2637
Z98751.2	0.0323287	3.51771	0	3.26613
MYO1A	0.0123399	1.34134	0.242107	6.21782
AL161669.4	0	3.60817	0	1.11373
HPX	0.0321952	3.4764	0.068292	3.98748
BX323046.1	0.0272528	2.9242	0.122457	3.71514
CNTFR	0.0129712	1.39081	0.0720945	1.60695
LINC01623	0.0185384	1.97521	0.0530144	1.32341
FAM213AP2	0	3.53302	0.0191757	5.23575
IDI2	0.0326856	3.4457	0.141661	9.35151
TEX14	0.0353976	3.72378	0.0793106	2.38431
C8orf89	0.0208072	2.17812	0.0382794	2.63406
AF186192.3	0	3.4665	0	3.37689
GAL3ST3	0.0171872	1.76635	0.0105696	3.97176
RNU7-136P	0	3.40647	0.190023	4.52428
RNA5SP115	0	3.3928	0.112998	8.35303
BTN1A1	0.0100001	1.01336	0.00452905	1.05874
AC005551.1	0	3.35677	0	1.14548
AC124068.2	0.0649342	6.37778	0.0681629	2.54789
AL359853.2	0.24219	23.7216	0.0342516	11.2446
OR11M1P	0.0152973	1.4915	0.0439169	3.602
NCF1C	0.030505	2.9649	0.179411	2.81702
AC093249.5	0	3.22859	0	4.4737
ASGR1	0.0301722	2.90403	0.0736825	2.24223
CKM	0.0597308	5.71791	0.0383146	1.78534
MPC1L	0	3.18309	0	8.09967
CCDC166	0.0334921	3.19175	0.0389367	2.06261
AC253536.2	0	3.12829	0.0516205	2.85518
SLC6A12	0.0129651	1.21574	0.163981	1.34105
PRR18	0.031497	2.94573	0.0163261	5.95874
MIR126	0	3.1055	0	1.85757
AL162427.1	0	3.09169	0.0872756	2.95118
BEST2	0.0217052	2.01148	0.0826796	2.53322
KCNS1	0.0472712	4.35918	0.0170979	1.77241
AL031432.3	0.264195	24.3058	0.745954	17.9736
AC090844.3	0.0148475	1.36476	0.0533929	1.94151
AL390728.3	0	3.04586	0.0932882	2.94821
SEMA3G	0.0136611	1.23751	0.138582	2.5368
AL133163.1	0	3.00018	0.0127406	6.7676
AC138932.3	0.0377508	3.39656	0.394308	5.57122
AL158801.2	0.0962728	8.56647	0.677819	11.4426
NDUFB4P11	0.0193477	1.71916	3.19437	8.20509
AC005393.1	0.0249662	2.21025	0.217447	2.67704
LINC02004	0	2.93212	0.0891945	4.01475
RPRML	0.0133397	1.17302	0	2.28498
TMEM88B	0	2.93054	0	2.00371
AC022217.2	0	2.922	0.104596	8.84465
KRT8P11	0.0190684	1.66682	0.0175403	3.85077
SNORA36	0	2.89642	0.51609	5.69054
GALR2	0.128805	10.9904	0.259371	7.39665
NCF1	0.012317	1.05069	0.0783074	1.48697
AL390728.2	0.0260662	2.21312	0.323457	1.45592
LINC01952	0.0402769	3.41923	0.17264	7.20281
AC092368.1	0.0186782	1.57972	0	1.57785
MATN4	0.0627636	5.29509	0.768502	4.5005
HINT1P1	0	2.81181	0.136008	1.50574
C4BPB	0.0181177	1.52319	0.024113	1.55902
RNU6-1137P	0	2.80134	0	4.79905
AC099489.1	0.0533632	4.43483	0.723602	20.2161
RNU1-88P	0	2.76837	0	6.80217
AL031316.1	0.0898356	7.40123	2.10463	5.65557
TG	0.0592803	4.87578	0.36703	1.5872
C21orf91-OT1	0.0152898	1.25326	0.115114	1.99428
AC009078.2	0.078477	6.36517	0.251826	2.31144
CD4	0.015279	1.23556	0.00286092	1.02663
RNU5B-1	0	2.69182	0.556229	1.59863
FAM222A-AS1	0.0128194	1.03508	1.05878	5.28496
AP001187.1	0.0371271	2.99471	0	3.06374
NTN5	0.0186552	1.4902	0.181534	1.62449
LINC01865	0.020278	1.61469	0	1.13077
AC104794.1	0	2.6088	0	1.54458
IDI2-AS1	0.0800237	6.26169	0.24482	15.826
C1orf194	0.0476031	3.72263	0.658579	8.80292
AL078621.2	0.0392296	3.06202	0	1.28144
LINC01770	0	2.59972	0.0153902	1.0856
RNVU1-19	0.0819827	6.36896	0.229338	7.18253
BCRP5	0	2.5879	0.306682	1.09281
DNAJB5-AS1	0.0365584	2.82324	0	7.44995
AL731684.1	0	2.56964	0	1.2066
TRBJ2-6	0	2.56683	0	4.22146
AC073283.2	0	2.56078	0	2.44066
ADAM11	0.11742	8.98123	0.252068	4.19992
RARA-AS1	0.257112	19.6422	0.240436	12.79
AC093249.1	0	2.5268	0	5.6945
EFNA2	0.0144269	1.09103	0.108302	1.4274
APOL4	0	2.5022	0.0490422	2.90934
LINC01907	0.0559836	4.18275	0.0150598	2.39992
PKMP3	0	2.46959	0.180401	11.1316
IL13	0.014227	1.04036	0.32293	3.25769
COL23A1	0.0312287	2.26466	0.0255943	1.59673
PDE6G	0.0172977	1.24926	0.276335	2.67635
AL033528.1	0	2.39411	0.0936543	1.92927
MGAM2	0.0204559	1.46566	0.191769	2.28188
C1QTNF4	0.0519124	3.70261	0.00787081	1.32591
CCL17	0.0235165	1.67702	0.598302	1.40919
SNORA11	0	2.36971	0	3.92585
EML2-AS1	0.0228918	1.61492	0.254566	4.00179
RNU6-1256P	0	2.34989	0	2.39157
AC004221.1	0.0518255	3.63253	0.737979	3.48362
AC093323.2	0.0448163	3.123	0.171504	8.4354
PYGM	0.117713	8.1331	0.133763	6.27969
PNLDC1	0.059411	4.09456	0.224331	10.2046
PKD1L3	0.020113	1.38563	0.0298679	1.46044
RNU6-470P	0	2.29611	0	1.21134
RNU2-17P	0.0720585	4.95722	0.137863	7.1357
RPS2P1	0.0166761	1.13985	0.0466497	1.9955
CRYBB2	0.0463582	3.15963	0.0432438	1.29827
WDR86	0.0203132	1.3755	0.806017	12.5885
RNU6-53P	0	2.25278	0.123694	3.03934
GNRH2	0.0716889	4.83999	0.151855	6.16911
ACSM1	0.0305608	2.06294	0.0568708	1.88235
CTRB1	0.128535	8.6547	0.0981743	1.24822
AC090616.3	0	2.23132	0	2.25413
AL121987.1	0	2.23036	0	1.00483
MYO15B	0.0641658	4.2829	0.178516	4.70661
LINC00345	0	2.21624	0.219232	1.75485
NPC1L1	0.0164475	1.08916	0.0143931	2.71478
SNORA70	6.89457	1.3754	0	0.786614
MIR1827	0	2.19757	0.19844	1.80442
RNU6-268P	0	2.19144	0	1.40028
AC091132.2	0.0178038	1.16072	0.145449	1.41432
VHLL	0.0202531	1.31661	0.0178858	1.24798
RNU6-502P	0	2.15206	0	3.7949
AC019077.1	0.217587	14.0104	0.258961	9.22255
AL512353.3	0	2.14394	0	14.255
LHFPL3-AS2	0.0186146	1.18884	0	1.26739
PLA2G12B	0	2.1256	0.0223426	2.95893
SPTBN5	0.11058	7.02522	0.0748302	1.5173
DDR2	0.0332732	2.10376	0.048646	1.04729
LINC00899	0.0205885	1.30174	0.0354521	1.02674
RNVU1-6	0.269571	16.9563	0.627053	5.24758
AC005899.2	0	2.09389	0	4.56136
TEX29	0.0313554	1.96886	0.0130009	3.09898
AC063952.2	0.0691231	4.33089	0.0607638	5.30424
BICD1P1	0.0238629	1.4902	0.0197885	2.92315
SNORD3J	0	2.05402	0.0689317	5.63236
AC100827.1	0	2.03674	0.068609	3.07824
AC021087.1	0.0262282	1.57832	0.148697	1.73055
CARD14	0.0711344	4.279	0.0455576	1.43056
RNU6-176P	0	1.9988	0	3.58818
LINC02034	0	1.96642	0.167053	3.15807
MIR4522	0	1.95646	0.602497	2.20389
Z69720.2	0.262222	15.2846	0.364879	17.2625
AC105339.1	0.01942	1.13166	0.00929384	1.39982
NTN3	0.107778	6.15403	3.27326	42.7167
PLPPR3	0.0311905	1.77819	0.0941327	1.73039
RPL12P33	0	1.90028	0	1.22325
AL353807.1	0.1278	7.28435	0.019806	4.77957
SLAMF9	0.0250435	1.42686	0	1.0342
AL049757.1	0.0191218	1.08589	0.0896738	2.18773
LINC00671	0	1.88985	0.0167385	2.81164
CAMKV	0.0183569	1.04052	0.0100858	2.40246
AL662800.1	0.0332213	1.88239	0.0923923	1.01938
ZNF603P	0	1.88234	0.211044	2.43041
CYP3A52P	0	1.87664	0	7.69438
U47924.3	0.156208	8.7613	0.166095	4.54379
GPBAR1	0.0933535	5.23257	0.118308	4.53341
B3GAT3P1	0.106331	5.94904	0.587785	4.85929
SLC25A30-AS1	0.0989225	5.53039	0.0532	4.18527
GOLGA6B	0.0187836	1.04968	0.00586259	1.24474
RNA5SP441	0	1.86181	0.572782	3.98168
AL022313.2	0	1.8581	0.0352462	3.20003
AC016395.1	0	1.85172	0	1.39991
AC105219.3	0	1.85132	0	1.04084
C8G	0.24215	13.4471	5.26983	34.8924
AC007620.1	0	1.84139	0	2.78161
PODXL2	0.139608	7.69626	0.43205	5.92744
AC132008.1	0	1.83105	0	1.47093
AC006512.2	0	1.83095	0.103654	1.86255
RPL12P37	0	1.82151	0.0509139	1.06755
CCDC116	0.0528067	2.87917	0.841526	12.1816
AC090589.2	0.0439164	2.38864	0.109254	1.96734
RRAD	0.171083	9.2715	1.50795	8.47016
LINC02427	0.0231233	1.2508	0.0305906	2.24454
KLHDC9	0.0257032	1.38827	1.2662	3.99757
AL355803.1	0	1.79681	2.23542	7.6744
AC005559.1	0	1.79421	0.0728901	2.90586
AL049870.2	0.0197563	1.06304	0.0567181	1.93033
RNU5E-4P	0	1.78955	0.319162	2.9038
LINC00628	0	1.78569	0.0906988	3.28345
NME2P1	0.20221	10.8306	0.177695	2.28608
RN7SL166P	0	1.78219	0.187152	3.42722
MIR26A2	0	1.77798	0.300029	3.05948
AC008115.1	0	1.77354	0.241816	1.03638
CASKIN1	0.135334	7.1674	0.112975	4.37012
Z92544.1	0	1.76385	0.10207	1.91974
MIR5695	0	1.76367	0.735071	2.06507
RNU6-994P	0	1.76022	0	2.04971
FOXR1	0	1.75905	0.133609	2.42526
HSPB9	0.104597	5.49719	0.536925	3.11315
AC010761.6	0.217521	11.4148	0.966885	36.8015
AC022217.1	0	1.74896	0.118812	7.10828
TLL2	0.0369473	1.93472	0.958659	2.96741
PPIAP25	0	1.72928	0	1.00503
PEBP1P2	0.0820388	4.22551	0	4.78553
MIR4747	0	1.7154	0.709518	1.45109
AC078860.1	0	1.70878	0	2.05056
HMGN2P40	0.0350156	1.78856	0.0335335	2.22358
CPLX1	0.0296079	1.50554	0.0687737	3.8351
RNA5SP384	0	1.69404	0	11.7377
AL359510.1	0	1.69099	0	2.02817
MIOX	0.0304925	1.54073	0.573042	4.01392
AC011816.2	0.0246243	1.24319	0	5.0775
AC023855.1	0	1.67936	0	2.83562
AL121990.1	0.0246705	1.24016	0	1.1137
AC068831.2	0.0373055	1.87217	0.277268	6.78567
MAPK8IP1	0.191343	9.56365	2.59498	7.26834
PLA2G10	0.0391942	1.95733	0.17333	1.785
UBA7	0.0250307	1.24976	0.516289	3.05638
ECEL1P3	0.0404877	2.01492	0.0519667	1.47653
LINC01786	0.0817982	4.06725	0.332149	3.73794
AL034379.1	0	1.65664	0.0955794	1.88785
DNAH10	0.0276292	1.37162	0.179693	3.27153
RNU6-189P	0	1.65372	0.239422	6.74629
RNU7-41P	0	1.65067	0.628098	7.92359
AL645939.5	0	1.64999	0.427037	1.24319
AC004264.2	0.0315282	1.55693	0.0435107	1.00541
CD7	0.0747461	3.67715	0.224828	2.73078
LINC00565	0.0246383	1.21107	0.00561863	1.21914
RNU6-1311P	0	1.63631	0	4.34054
GLYATL3	0	1.63619	0	2.32515
TBX2	0.0207328	1.01656	0.0105327	1.00726
TMEM151A	0.0726133	3.54596	0.0692347	2.02477
TPSP2	0	1.6182	0	1.83501
AC009220.1	0	1.61789	0	1.23535
ITGA9	0.0319909	1.55019	0.0243572	2.4021
AC100827.5	0	1.6117	0	4.54943
RNU6-1127P	0	1.60653	0.367479	3.03449
MIR4754	0	1.60648	1.14367	2.85174
RPL12P19	0	1.59214	0.0269486	2.12263
FUNDC2P1	0.0240195	1.14712	0.0459545	2.31903
MIR6076	0	1.5831	0	1.54222
AC064853.5	0	1.57295	0	1.43817
CASQ1	0.0381598	1.79859	0.30522	1.99084
AL031719.1	0.0551661	2.57821	0.147262	3.01703
AOC3	0.138983	6.33288	0.909674	8.34458
AC136475.6	0	1.51727	0.0872055	2.1104
DOK2	0.0251712	1.14201	0	1.43741
RAB42	0.0384563	1.74058	0.169978	1.2767
TFAMP1	0	1.50665	0	2.33254
SUMO2P15	0.0492486	2.22417	0	3.141
AC010536.3	0.108632	4.90126	0.0945408	2.32371
ATP5A1P3	0	1.50321	0.024737	1.53927
AC008267.1	0.0256148	1.15161	0.0367959	6.76474
MIR3684	0	1.49823	0	3.00759
SCARNA20	0	1.49621	0.0999773	0.143611
LINC01554	0.0352698	1.57884	0.00636177	1.2648
RNU6-973P	0	1.49092	0	4.4222
CCDC62	0.037778	1.68776	0.265064	2.26426
COX8C	0.0543158	2.41576	0.119113	1.01618
TNNT2	0.0962869	4.27173	0.0724834	10.1413
AL450384.2	0.120109	5.2964	0.937458	8.78116
RND1	0.0234563	1.03218	0.866112	4.81987
SNORA26	0.695197	0	2.08179	0.452285
AL096840.1	0	1.46282	0	1.24715
RBP7	0	1.46182	0	1.18097
AL139317.2	0.09228	4.02528	0.153048	1.45221
MIR193B	0	1.44418	0.145672	1.62407
AL161719.1	0	1.44346	0	1.89829
MIR4304	0	1.44266	0	1.70816
RBPJL	0.0501952	2.17136	0.331553	2.00666
TRPC7-AS1	0	1.43976	0	1.33665
AC092849.1	0.0451852	1.94335	0.129818	1.44578
AC009974.1	0	1.43334	0.562585	1.4464
AL139246.2	0	1.43279	0.147657	7.21693
RNU6-710P	0	1.42774	0	1.25978
RNU6-487P	0	1.42525	0	5.58666
HMGN2P38	0	1.42438	0.0989555	1.21098
PRMT1P1	0.0295733	1.25971	0.0629498	2.14434
AC145285.5	0.0422693	1.79758	2.61886	5.53748
AC025287.2	0	1.41709	0.0196281	2.1703
CTSW	0.278311	11.8112	0.196974	4.90795
AC108673.2	0.208105	8.82957	0.181934	6.69744
AL732292.2	0.133562	5.6668	0.0609842	3.65163
PKLR	0.0698621	2.9633	0.0939369	3.01973
SBSN	0	1.41085	0.0253801	1.0867
RNU7-179P	0	1.40909	0.192603	2.8024
AC007384.1	0.0273417	1.15314	0	2.74838
FAM166A	0.0554487	2.33783	0.292131	5.33419
AP000553.2	0	1.40476	0.847929	5.27262
MAPK8IP2	0.281647	11.868	0.257384	11.3426
SLC25A47	0.0323017	1.36011	0.02073	1.68326
LINC02322	0.0405063	1.69647	0.0387486	6.99094
AC025171.5	0.0929272	3.86109	0.166535	4.35439
BCAS2P1	0	1.38446	0	1.23666
RNU6-1092P	0	1.38424	0	3.18471
LINC002481	0.0879852	3.61258	0.369206	10.2709
RN7SL219P	0.198614	8.14909	0.687895	12.2029
AL354714.4	0	1.36679	0	1.03339
RNU6-2	0.136264	5.58371	0	3.22678
RPL21P12	0	1.36375	0.125258	5.97229
MIR4727	0	1.36284	0	1.05974
PRSS41	0	1.36109	0.0464975	1.36315
MIR4734	0	1.3608	7.06921	29.6757
AC127383.1	0	1.35551	0.0145684	1.35973
AC008592.1	0.0512124	2.07229	0.0142245	1.87506
FALEC	0.0257601	1.04067	0.290251	1.21823
TAC3	0	1.34597	0.220253	5.2411
CCDC13	0.0335785	1.3517	0.0286172	1.57773
QRICH2	0.1194	4.79948	0.960451	8.21266
HMGN1P26	0	1.33563	0.0432726	1.05716
MIR212	0.13872	5.53708	0.339029	7.5274
U3	0.0625165	0.452076	0.294557	4.70551
AC011904.1	0	1.32907	0	10.6102
BCL2L10	0.0435419	1.72921	0.0298106	1.20649
AL138781.2	0.0941092	3.72132	0.559426	5.03741
MUC20P1	0.117951	4.66131	0.0689994	1.70441
AC009127.3	0	1.31001	0	1.21936
BX284668.5	0	1.31	0.0258102	1.68286
AC079145.1	0.0539011	2.11288	0.044698	1.05425
LINC00854	0.0311762	1.20889	0.351335	1.37039
RNU2-24P	0	1.29162	0.0915876	1.26684
AL606489.2	0.0652104	2.526	0.167973	6.42421
RNU6-696P	0	1.29069	0	2.4081
SNORD42	0	1.28816	0	2.57068
RN7SL303P	0	1.28458	0	2.40949
AC022167.3	0.0320635	1.23419	0.151039	2.91845
EFCAB12	0.0483996	1.84973	0.0309239	1.05776
AC087741.2	0.767149	29.2918	0.0702953	8.03627
AC087639.1	0	1.27274	0	2.56722
AL161668.1	0.0426235	1.62683	0	1.47093
RNU6-1337P	0	1.26767	0.530577	3.90668
RNU6-147P	0	1.26617	0.122538	1.74566
RNU6-553P	0	1.26032	0.136427	3.22557
AC007406.2	0	1.25508	0	2.26928
MIR548AK	0	1.24925	2.91822	6.43446
PRSS56	0.0357711	1.33937	0.0898028	1.29211
HIST1H3B	0.34889	13.0324	0.122639	2.47522
KCNJ9	0	1.24274	0	1.05186
AP003484.1	0	1.24249	0	3.5976
AL353608.1	0.0329113	1.22672	0.0290644	1.89836
DNM1P33	0.0507078	1.8859	0.0485075	4.02074
AL359198.2	0	1.2367	0	1.48619
MIR609	0	1.23413	0	2.7176
C15orf56	0.0367797	1.36059	0.486057	1.54845
RNA5SP242	0	1.22915	0	2.51316
AC008267.6	0	1.22859	0.188446	3.6126
AL732292.1	0	1.22714	0	1.15351
AC137794.1	0	1.22499	0.100305	1.23176
C9orf24	0	1.22355	0.123965	2.93285
AC073517.1	0.0792081	2.90376	0.23473	5.22061
AC022167.4	0.0581332	2.12964	0.0506072	3.43464
AC079779.2	0.0455124	1.66264	0.151969	2.10484
AC018761.3	0.185598	6.76446	0.0960789	7.15286
KRT18P34	0.0330413	1.20391	0.25947	1.16773
AL450998.1	0.0978347	3.56208	0.44653	9.33277
DLG4	0.10598	3.84586	0.801829	4.32407
AC005077.3	0	1.20401	0	3.29133
NPW	0.679262	24.4472	0.901755	31.1949
AL021154.1	0.0619986	2.23124	1.58929	7.36589
NDUFB4P8	0	1.19648	0.0714529	1.85661
AC108667.1	0	1.1938	0	1.39707
GGN	0.118012	4.21777	0.189065	9.97266
AC013553.4	0	1.18869	0	1.19619
MIR3168	0	1.18222	0	1.92553
AC074286.1	0	1.17999	0.0138446	1.28003
NUP210L	0.0413427	1.46269	0.0438209	1.64895
CEND1	0.278685	9.83004	0.754919	12.3741
SPEF1	0.0874383	3.0814	0.531466	5.24127
MIR190B	0	1.17255	0	1.88809
AC092368.2	0	1.1718	0	1.1786
KLKP1	0	1.1702	0.00685753	1.42933
VTI1BP2	0.105719	3.70862	0.293957	3.38199
AL356481.2	0.0565141	1.98201	0.147035	1.25963
LGI4	0.155954	5.46804	0.0931818	1.4656
RN7SL265P	0	1.16367	0.564427	2.53217
SLC22A17	0.0675517	2.35437	0.538873	6.83378
MPIG6B	0.0828965	2.88413	0.0610998	1.15261
RNU2-72P	0	1.15958	0	2.28719
RNU1-63P	0	1.15594	0.159898	1.94959
LINC02348	0	1.15498	0.0535666	2.63688
TEX46	0.108802	3.76285	0.0199043	2.59959
FAM26F	0.0377711	1.30575	0.167981	1.72135
AL135924.1	0	1.15033	0	1.80182
AC040169.2	0.0451012	1.54877	0.203553	1.07328
SAP18P3	0	1.14105	0.0305323	1.66508
AP003354.2	0.0542068	1.85147	0.0894772	2.36279
SCNN1D	0.142387	4.86275	0.573177	4.57495
MIR378G	0	1.13651	0.614693	2.55233
AC114744.1	0	1.13521	0	3.73169
GRTP1-AS1	0.0758779	2.5839	0.506016	3.55659
CRACR2B	0.21309	7.25033	5.19571	13.0774
AC136628.3	0.0472107	1.60615	0.0869048	1.97106
MIR6068	0	1.13368	0.218527	1.06521
AC011676.2	0	1.133	0.112257	1.1538
AC022001.3	0.0768082	2.61035	0.304394	1.18313
AP001767.2	0	1.13071	0	2.71085
GCNA	0.0718847	2.43542	0.154487	2.92122
AC137630.3	0.191658	6.4525	0.518074	7.05715
CST9	0	1.11806	0	1.09287
SLC10A1	0.0640657	2.14762	0.124949	3.57511
AC078875.1	0.0402769	1.3489	0	1.02859
GRIK5	0.0340598	1.13704	0.0970926	8.95178
AC021151.1	0	1.10895	0.0716481	1.04775
AC138894.3	0	1.10807	0.672597	2.11753
PKD2L1	0	1.10574	0.00854618	1.09842
AC007849.2	0	1.10497	0.0278378	3.18326
AP005432.2	0.14741	4.87942	0.192563	2.84018
CD14	0.218673	7.22638	0.0278005	4.52801
RNU6-945P	0	1.10097	0.367479	1.22446
GOLGA2P4	0	1.09418	0.064871	2.05446
NPAP1P3	0	1.09085	0	1.41955
ADAMTSL4	0.380882	12.4378	1.06379	8.97515
AC008805.1	0	1.08554	0	1.22448
AC005840.2	0	1.0798	0	2.87633
AC018638.3	0	1.0789	0.564828	6.20731
AC110285.5	0	1.07712	0.460911	7.32871
MICF	0	1.07493	0	3.85814
AC012254.1	0	1.06811	0.262159	1.04688
ZACN	0.100439	3.21616	0.117927	1.44636
RPS29P16	0.267706	8.57203	1.10818	19.5127
AC084198.1	0.0340575	1.08952	0	2.70239
AC005391.1	0	1.06168	0.381383	6.30287
MLN	0	1.06064	0.0462792	1.65138
OVOL3	0.0961204	3.05146	0.690869	5.26209
RNA5SP324	0	1.05607	0	1.85701
WRBP1	0	1.05195	0.117725	1.07521
BOLA3-AS1	0.0940863	2.94892	0.464357	1.90168
SPSB3	0.142334	4.45871	0.150923	4.61037
AL157400.1	0.0396202	1.23958	0.0985663	2.88405
CNTD2	0.065815	2.05523	0.0504277	1.66592
AL121829.2	0	1.03977	0.113699	1.14455
LINC01388	0	1.03965	0.0871933	4.64788
FOXC2-AS1	0	1.03896	0.556002	4.76323
RNU7-113P	0	1.03665	0	3.77123
NLRC4	0.0710757	2.21001	0.228586	3.48445
GJA4	0.0423361	1.31277	0.00763634	2.24487
P2RX2	0.401367	12.4123	1.28684	13.9646
PRDX2P3	0.0509206	1.57041	0.129023	1.45126
AC010132.4	0.0334632	1.03091	0.206339	2.04739
AC007220.1	0.0527522	1.6203	1.93837	19.6493
AC010327.4	0.0453975	1.39136	0.4084	1.73254
AP001160.2	0.061272	1.87464	0.180048	2.1124
AL356488.1	0.167669	5.11292	0.587651	8.65494
AC110285.1	0.039751	1.21073	0.109453	4.32588
GALR3	0.0362683	1.10225	0.0766674	1.58673
AC139149.1	0.314909	9.51264	1.57446	5.15208
Metazoa_SRP	0.0565126	0.388096	0.148391	5.35197
MIR191	0	1.00076	0	1.79931
AC245014.3	0.162947	4.88381	0.435608	2.18919
AL031722.1	0.197866	5.90667	0.815549	1.73239
HM13-AS1	0.351483	10.486	0.45129	3.34173
AC020658.7	0.0356516	1.06028	0.00536324	1.25053
PLTP	0.0796512	2.34679	0.398654	1.55183
AC008752.2	0.0568553	1.66974	0.0349448	1.40827
PLEKHA4	0.111068	3.25383	0.0795777	3.50267
EFEMP2	0.133049	3.87116	0.139877	3.29623
AC087741.3	0.974156	28.1306	0.427266	9.61402
MIR4514	0.267706	7.65763	0.901692	28.0881
U62317.4	0.32206	9.19401	0.486015	8.55755
NLRC3	0.100146	2.85413	0.284299	1.76838
TBC1D10C	0.0917672	2.60464	0.29068	2.4349
AC034102.8	0.116824	3.30897	0.102003	4.47293
ARID3C	0.0615528	1.74236	0.237893	3.40234
AL355864.1	0.0580199	1.641	0.174378	2.57849
APOE	0.415838	11.7335	1.30041	14.5364
BX284668.6	0.0625165	1.76037	0.0874416	2.48294
LINC00672	0.19649	5.50245	0.159156	4.18181
VN1R42P	0.0423844	1.17971	0.219746	2.5457
AC007686.3	0.0996747	2.76299	0.0728441	1.27816
AC100847.1	0.0587762	1.62923	0.0502736	1.1297
AL354989.2	0.0853772	2.36567	0.0255421	2.02722
JSRP1	0.162721	4.49943	0.429627	3.83074
TRIM73	0.0871721	2.38398	0.0692668	2.23441
CDKN2A-AS1	0.0891495	2.43049	0.0159315	1.09447
SLC11A1	0.0448488	1.22194	0.18377	1.26703
SNAI3	0.114802	3.10792	0.337495	3.89723
AC012512.1	0.0572052	1.5273	0.0884223	4.6384
CLDN5	0.109803	2.91982	0.41943	3.65606
AL390026.1	0.0599173	1.59121	0.0573812	2.87371
PGM5P4	0.0615331	1.63062	0	6.04169
AC020663.1	0.0811128	2.1407	0.0670479	2.65628
FOS	0.550142	14.5176	0.0361148	2.78279
C11orf94	0.153583	4.05245	0.841632	3.32605
AL359764.1	0.0456863	1.19511	0	1.51262
CRIP1	0.0533717	1.38137	0.128152	5.01444
RN7SL323P	0.0464106	1.19801	0.0444461	2.47772
AL353807.2	0.726146	18.4867	0.902332	15.7366
PPP1R36	0.0557207	1.41697	0.00847824	4.34746
C5orf66-AS1	0.0543033	1.38019	0.509323	2.13032
TFAP2E	0.0863009	2.18468	0.334755	1.15662
GGT1	0.374146	9.46524	0.210498	3.07955
AL022322.1	0.0410257	1.03462	0.161052	1.33768
MYLPF	0.0647729	1.61918	0.254091	2.901
AC005845.1	0.0893123	2.19758	0	1.25657
AC092120.1	0.41246	10.0722	0.667077	1.50454
AL606489.1	0.200856	4.90461	0.99119	12.0075
ZNF843	0.0465095	1.13483	0.597612	3.34999
PCP2	0.366197	8.8973	4.92092	13.9656
AC006277.1	0.490834	11.8667	0.778088	7.17972
MIR1910	0.342278	8.25757	0.491321	1.84874
PKN1	0.0819483	1.96852	0.475251	1.13461
AC137894.1	0.111585	2.67915	0.409039	5.74235
B3GNT4	0.600362	14.3996	0.525214	5.50289
SMCO2	0.0871305	2.06692	0.181431	2.99372
AOC2	0.757351	17.9403	3.49244	18.7044
DRP2	0.0885574	2.09293	0.0340987	1.91664
ZNF425	0.78844	18.5505	2.58463	15.5307
RAPSN	0.190095	4.46035	0	2.87732
AL031432.5	0.228832	5.36266	0.23207	7.94603
SERPINI1	0.52115	12.2013	0.205097	2.82581
MT-TL2	0.205355	4.78941	0.340586	1.56259
SHISA4	0.181465	4.22893	0.0940823	4.19611
SPTB	0.0458121	1.06446	0.697376	1.9548
RANP4	0.133954	3.11112	0	6.67448
MIR5684	0.210633	4.88461	0.186012	2.80644
WAS	0.151263	3.5071	0.270053	3.44176
WFIKKN1	0.0821139	1.90086	0.691341	9.33835
AC004854.2	0.0524755	1.20708	0.0615473	1.84337
PODNL1	0.195376	4.47523	0.048856	1.06092
FP236383.2	0.0444998	1.01842	0.0130995	6.70138
OR1F2P	0.0935384	2.13879	0	3.23962
AL807752.1	0.0785843	1.79682	1.03151	3.86379
GAPDHP22	0.517258	11.7663	0.468652	10.9106
AC099489.2	0.112156	2.53286	1.48074	6.29149
C1S	0.167754	3.78845	0.141475	2.7124
AL356356.1	0.371148	8.36097	0.527482	4.54103
MIR4682	0.171139	3.8352	0	5.80552
RNU4-2	0.302422	6.76277	0	2.25332
AC005156.1	0.0716812	1.60169	0.0439832	1.05136
DDN	0.525628	11.617	0.35998	12.0422
AL109628.1	0.153914	3.39707	0.104603	2.07898
SPDYC	0.0570562	1.25449	1.244	10.1319
AL162497.1	0.0589159	1.28869	0	5.962
AC007391.1	0.0574411	1.25259	0.823892	3.32826
AC010335.1	1.10727	24.0267	0.173263	15.8253
VTRNA1-2	3.7138	80.4701	0	3.95015
DAP3P1	0.209032	4.5045	0.181207	4.28357
TLX2	0.129786	2.79518	1.13681	11.4598
AL031864.1	0.100807	2.16448	0.147744	2.16496
RNF151	0.248464	5.32516	0.327768	7.67644
AC090589.1	0.122126	2.61636	0.0362199	1.27602
HSPB6	0.147601	3.1567	0.261787	7.00043
AC010240.3	0.110204	2.35317	0.163312	2.81214
AC026634.1	0.069147	1.4764	0	1.09181
MTND4P20	0.0503345	1.07279	0	3.07935
AC006960.2	0.0849316	1.79294	0	1.10605
PTCH2	0.101987	2.15091	0.437127	4.1902
AL353622.2	0.0644288	1.35802	0	3.40429
AL137060.1	0.172381	3.63213	0.922257	8.45372
CALML6	0.129461	2.72091	0.78425	9.69631
NAT16	0.0483427	1.01549	0.0268296	1.32993
AC026185.1	0.0837945	1.76008	0.150708	2.71264
AL023803.1	0.0732145	1.53719	0.538777	1.7664
TRIM54	0.0523704	1.09262	6.81263	16.4729
SHBG	0.0995841	2.07239	0.186532	3.04439
RNU6-1160P	0.131645	2.73334	0.252006	3.32148
AP000424.2	0.0587601	1.21762	0.0518918	1.59213
AC004490.1	0.0978536	2.02132	0.131044	1.68364
AVIL	0.109626	2.26384	0.575408	4.75643
TRIM74	0.182424	3.76687	0.253492	4.92923
SLC25A34	0.144963	2.99197	0.0599319	1.10551
PSD	0.416626	8.59141	0.475637	11.5536
AC004893.1	0.0744281	1.53094	0.229366	2.79492
AL049870.1	0.0889033	1.82398	0.0392558	2.21253
DENND6A-AS1	0.15476	3.1681	0.0720417	3.44941
AL136126.1	0.0759165	1.54883	0.313354	5.01908
AL356379.1	0.10866	2.21444	0	1.08448
AC108134.2	0.405837	8.24124	1.06312	7.86243
AC102953.1	0.119837	2.41697	1.10495	5.8053
LINC02340	0.108513	2.18255	0.18636	1.93595
AC004381.1	0.125953	2.53249	0	4.11482
PTCSC2	0.0748001	1.49389	0.380488	2.51957
AC017104.3	0.40573	8.09285	0.78421	5.51215
RASL10A	0.307339	6.12132	0.373075	5.11053
AP001062.2	0.114805	2.28409	0.103126	2.47261
AC079305.1	0.408741	8.12089	1.43424	10.9222
MIR4257	0.177433	3.51097	0.152291	3.94928
C7orf61	0.175596	3.46917	0.490774	10.2778
HRAT92	0.0833207	1.64402	1.0022	4.09067
CRYBA1	0.0729228	1.43491	0.0165133	3.1152
RNU6-621P	0.125607	2.46988	0	1.42622
HSD17B3	0.0986685	1.93679	0.0122509	1.01559
AC004134.1	0.200439	3.9196	0.273221	2.56624
VTRNA1-1	0.154134	3.01207	0.132293	2.70365
AC106820.2	0.0624883	1.21557	0.427345	4.78546
PHYHIP	0.325163	6.29187	0.0125666	11.3764
STKLD1	0.209931	4.05799	0.508254	2.50027
FAM109B	0.0815734	1.57084	0.310468	3.35206
AC107956.2	0.0642301	1.23122	0	2.00326
AL160275.1	0.0529834	1.01512	0.132984	1.52355
HAPLN2	0.144368	2.74755	0.0346492	1.13364
SLC16A11	0.0977303	1.85763	1.11268	4.88504
SLC23A1	0.10494	1.98666	0.203922	1.87401
AC074351.1	0.606012	11.4431	0.0754104	3.05036
AP003068.4	0.43031	8.07061	1.58835	14.506
RPL31P52	0.116762	2.18551	0.447636	1.32043
MICD	0.0546368	1.02214	0	1.6137
HIST1H2BPS2	0.213179	3.95939	0.115648	1.26818
MIR219A2	0.148747	2.76227	0.137381	1.37063
AC027601.5	0.162711	3.01147	0.426776	4.98318
RNA5SP379	0.385226	7.09857	1.00777	11.8375
AL136368.1	0.110248	2.02839	0.502682	1.92433
AC120024.1	0.141645	2.60593	0.945133	2.21841
KISS1	0.0579314	1.06266	0	1.54527
ZNF821	0.477338	8.73612	0.62099	6.87944
RNU6-80P	0.127954	2.33736	0	1.61692
CFP	0.06784	1.23906	5.98098	14.2856
MIR425	0.167589	3.02765	0.602497	2.29852
GNMT	0.150093	2.69964	0.675073	5.90775
AC106886.1	0.189257	3.38631	0.171321	2.38183
AC008875.1	0.0675271	1.20373	0.159083	1.18408
AP003119.1	0.181442	3.21706	0	1.72077
TMEM204	0.187663	3.32685	0.520903	3.20368
VPREB3	0.325963	5.77185	0.687298	3.55562
AC067930.3	0.165494	2.90314	0.452917	1.69877
AL663061.2	0.0587601	1.0297	0	1.42055
AC008897.3	0.21509	3.76121	0.31724	4.78613
RASD1	0.325654	5.64254	0.0743668	1.04305
PRSS27	0.0942862	1.62604	0.751874	2.913
PANO1	0.277526	4.77483	0.43195	7.12789
SLC34A3	1.62135	27.8905	0.600037	12.217
AC104411.1	0.281867	4.81023	0.201542	1.99177
MADCAM1	0.181631	3.09665	1.03989	5.31235
RNU7-160P	0.220824	3.74874	0.195013	3.50709
U4	0.137549	2.32351	0	3.05202
VTN	0.0846848	1.41309	0.189373	3.22011
PPIEL	0.071477	1.19132	0.311141	2.38631
OSER1-AS1	0.589895	9.81585	0.445894	10.5292
AL645924.1	0.0662738	1.10247	0.178728	2.52186
AC135050.3	0.130935	2.17716	2.47579	6.64777
ANKDD1B	0.0784415	1.30252	0.0585739	1.10377
C9orf152	0.103096	1.7098	0.00444913	1.46378
AC008747.1	0.163984	2.70343	0.230353	6.41026
AC138028.1	0.109091	1.79844	0.258966	1.14754
MT-TC	331.418	5457.85	915.147	4139.09
MTDHP1	0.128779	2.1207	0.113125	3.39231
TTYH1	0.236091	3.86517	0.201941	2.69355
FDPSP3	0.0702102	1.14751	0.289578	1.39178
MROH8	0.110174	1.79488	0.221418	1.75612
FOXH1	0.122721	1.99674	0.169539	2.14437
NKPD1	0.149267	2.42488	0.278534	5.39357
PIPOX	0.107579	1.74536	0.241867	2.25116
SLC5A2	0.0853694	1.36965	0.558064	2.14218
ATF3	2.01104	32.2646	3.56395	27.5038
SLC9A5	0.36701	5.88822	0.42628	3.85491
NPIPB6	0.100794	1.61475	0.415428	1.75863
AC010442.2	0.18027	2.88769	0	1.58169
GAL3ST2	0.105163	1.68216	0.213331	1.15753
AP000845.1	0.343683	5.47513	0.483328	2.7039
SNRPFP2	0.118882	1.89379	0	1.79749
RNU4-14P	0.11951	1.90049	0.107353	1.14
IFI27	0.272981	4.33795	0.0590492	1.32066
AC079305.3	0.0699964	1.11001	0	2.62513
AC103739.2	0.0728498	1.1518	0.234729	1.56742
AC245052.4	0.0694507	1.09391	0.225459	1.17677
AL357033.1	0.0680191	1.06694	0.809704	1.86558
SLC25A18	0.173362	2.71771	1.18497	4.22754
FN3K	0.200501	3.13851	0.587528	5.97079
SLC35G6	0.0840983	1.3136	0.293997	2.48874
MAP7D2	0.0857788	1.33831	1.72228	3.99534
FOSB	0.664132	10.3493	0.089851	2.06493
USP12-AS2	0.210716	3.2821	0.49839	3.51807
MEIS3	0.064307	1.00151	0.4469	1.81492
ABHD11-AS1	0.197586	3.07086	1.74935	7.29951
UBXN7-AS1	0.375549	5.79221	0.31584	3.23955
ACA64	0.113025	1.73009	0.390735	1.01564
GP6	0.112074	1.7112	0.462723	2.11816
AC092944.1	0.114669	1.74459	0.241497	1.44973
SNAI3-AS1	0.095189	1.4479	0.205109	2.38076
PLEKHA6	0.542329	8.24504	0.880383	12.2363
ADAMTSL4-AS1	0.194262	2.94779	0.0783969	3.4421
AL022328.1	0.659998	9.99834	1.56868	6.82674
DDX39B-AS1	0.111954	1.69348	0.0975818	1.83526
RNU6-181P	0.127954	1.93166	0.847819	1.82808
AC073957.3	0.405233	6.09964	1.77746	11.5022
HAPLN3	0.566055	8.49813	41.7113	128.254
MIR3944	1.32967	19.9452	0.345172	5.09591
PP14571	0.185607	2.78252	0.276054	2.9611
AC112503.2	0.0776297	1.15997	0.140615	4.60035
HIST2H3D	0.766566	11.425	0.284596	14.1325
AC013472.3	0.134172	1.99369	0.422072	2.15432
AC020978.5	1.88568	27.9391	1.79474	20.4793
AC021148.1	0.133731	1.97936	0.441384	2.57797
ITGA7	0.0924281	1.36759	2.26455	7.1205
C2orf82	0.137807	2.03593	0.308503	4.8728
AL136038.3	0.131645	1.94289	0.292426	1.66776
AC010864.1	0.345538	5.08829	0.482212	1.68789
AL359265.3	0.153073	2.25006	0.175797	1.83927
ALDOC	0.355593	5.22655	11.5527	28.2758
DNAH17	0.160246	2.35072	0.31599	2.12707
AC026803.1	0.273497	4.00172	0.143504	11.8616
SPRED3	0.161781	2.35588	0.209693	3.73049
TUBA4B	0.135875	1.97245	0.0156103	1.01784
FAM180B	0.0728909	1.05611	0.055197	1.15698
AC107959.2	0.141389	2.04781	0.336052	1.27667
AC093249.3	0.206324	2.96903	0.0879213	8.04637
RAB33A	0.0902657	1.29891	0.0200221	1.04074
EBAG9P1	0.266965	3.82804	0.332144	3.75971
NEIL1	0.464144	6.62763	0.943019	6.88966
ANO7L1	0.256769	3.66637	0.483626	1.55939
AC090286.2	0.1533	2.17354	0.413862	1.08394
U91328.4	0.11068	1.567	0.0233865	1.91915
SYCE1L	0.298546	4.21272	2.74977	8.96851
DACT1	0.137836	1.94437	0.317391	2.56138
CA15P1	0.114562	1.6114	0.279511	1.08949
C5AR1	0.150414	2.10722	0.228813	2.07354
AC124944.3	0.543926	7.6102	0.452378	4.8897
AC025594.2	0.31076	4.3365	0.94876	3.22294
C1orf162	0.0937917	1.30698	0.163846	1.30426
IL3RA	0.134523	1.87169	6.56551	18.0002
LINC01125	0.0977469	1.35794	0.22157	1.23096
AC098484.2	0.2912	4.04188	0.42417	3.27321
MTCO1P12	28.9329	401.465	19.2538	91.5211
TTLL3	0.257098	3.56274	0.928929	5.0281
AC105219.1	0.313891	4.34059	0.8857	3.73537
RNF208	1.74399	24.069	5.62064	19.3431
RPL18AP2	0.204368	2.79188	0.430883	1.58789
AL355340.1	0.0795995	1.07875	0	4.06208
CSNK1G2-AS1	0.214892	2.90497	0.484448	7.54336
NIM1K	0.0873025	1.17828	0.0214559	1.06786
AC245884.1	0.138696	1.87069	0.0247581	1.15294
AC011498.3	0.0765037	1.03124	0.356031	2.43145
CHADL	0.395843	5.33461	0.113636	8.58842
POLR2J4	2.40436	0.477386	3.59615	1.13203
AC127496.1	0.164909	2.21661	0.257085	2.82736
HIST2H2BF	0.19026	2.55541	0.101559	3.68846
AL138831.2	0.0856377	1.14956	0.312648	1.87408
AC026803.2	0.124291	1.66516	0.308992	3.18559
BTBD19	0.221709	2.96888	0.182972	6.62533
MT-TM	1.04593	13.933	1.49708	4.15731
MT-TN	673.772	8944.34	5432.26	15651
MIR219A1	0.132548	1.75237	0	2.41573
AL353719.1	0.348805	4.59562	0.221674	2.36929
PRADC1P1	0.19659	2.58153	0.268747	10.9007
AC091982.1	0.449214	5.86906	2.27165	17.402
PIP5KL1	0.200804	2.6222	0.0884074	1.57577
AC106738.1	0.0850096	1.10954	0.143125	1.00759
AL139132.1	0.0867426	1.1267	0.550785	1.82937
LSMEM1	0.363648	4.70691	0.285015	7.50032
HCG9	0.102274	1.32377	0	2.86259
LAMA5-AS1	0.118462	1.53185	0.260673	4.34475
PKDREJ	0.13848	1.78496	0.424077	3.50615
AL157395.1	0.169541	2.18078	0.227795	3.00259
CST9LP2	0.0932483	1.19304	0	1.43747
AC025594.3	0.0957179	1.22238	0.924928	7.33418
AL353150.1	0.154558	1.97208	0.397131	2.99055
AC005632.4	0.101487	1.29084	0.0303875	2.12439
BNIPL	0.0870596	1.10731	0.0961724	1.79004
C3	0.215932	2.74631	0.111364	2.70582
BX649632.1	0.204361	2.59855	0.11795	1.44285
AL451085.2	0.203602	2.58309	0.717735	1.70788
CSE1L-AS1	0.082334	1.04298	0.204842	1.40812
AC136604.2	0.392729	4.96813	0.673603	5.61969
LINC02014	0.136614	1.72416	0.996486	3.99433
SIRT4	0.351092	4.41921	0.493266	1.51105
AL157888.1	0.191491	2.40676	0.549003	2.4826
AL645728.1	0.259845	3.24357	0.301684	3.12126
AC104534.1	0.206538	2.57554	0.60189	1.79427
FITM1	0.111802	1.38879	0.103395	1.33385
Z97653.2	0.1103	1.36832	0.115114	2.87826
AP006296.1	0.117815	1.4613	0.0767523	1.36161
AL034549.2	0.323354	3.98488	0.537844	4.25926
AC008737.1	0.621172	7.6524	0.722591	10.2087
PPP1R27	0.0901254	1.10954	0.239958	1.92605
AC068338.3	0.138518	1.69936	0.282098	2.56458
FGF22	0.146765	1.79932	0.620816	3.75919
AC004253.1	0.474496	5.80457	0.910767	3.58799
AL355864.2	0.0850174	1.03985	0.0747317	1.03926
RNU6-689P	0.278874	3.40803	0.612419	1.54628
HIST1H2AH	0.484763	5.90796	0.166763	1.56448
AP003071.5	0.0920807	1.11565	0.256102	1.39859
AL136380.1	0.174515	2.11214	0.317352	4.81673
GPR132	0.166154	2.00973	2.23148	10.9038
AC254562.1	0.0939728	1.13309	0.364745	2.79694
VAMP5	1.40707	16.9422	2.3137	22.2348
AL021937.1	0.21272	2.56101	0.399713	6.16566
RN7SL825P	0.148274	1.7839	0	2.14376
MXRA8	1.18625	14.2399	0.441878	3.56552
AC004975.2	0.128285	1.53702	0	2.83723
RN7SL600P	0.247656	2.95474	0.0438028	3.35156
DRD4	2.07827	24.7921	1.91828	17.5038
KIAA1324	0.359307	4.27102	15.8873	37.9518
AKR7L	0.127832	1.50456	0.26871	2.08905
B4GALT1-AS1	0.133897	1.57579	0.307282	11.5383
HELZ2	3.87135	45.5135	5.24105	18.9907
KCND1	0.12902	1.51631	0.161941	2.68404
AC092120.2	0.667763	7.83642	0.121422	5.57341
AL136040.1	0.0955605	1.12048	0.0603534	1.35789
AC004520.1	0.272196	3.17702	1.48065	18.943
FBXO36P1	0.0928678	1.08109	0.190468	4.23066
AL138831.1	0.196523	2.28512	0.188205	1.50853
AP006284.1	0.274947	3.19513	0.927871	10.4292
AC092687.3	0.408757	4.74255	0.328248	1.79745
AC093620.1	0.720852	8.32502	2.19916	4.47847
AL359792.1	0.113612	1.30734	0.264495	2.32477
SCT	2.12543	24.4471	1.56989	14.7482
GPR62	0.117658	1.34963	0.110414	2.02029
AC116366.1	0.104613	1.19572	0.255893	8.68107
IGFALS	0.415915	4.74276	0.180417	2.94632
HIST1H2APS3	0.341624	3.89087	0	1.05232
AL583839.1	0.391663	4.45808	0.739661	3.98159
CAPN12	0.0994787	1.12906	0.074845	2.03379
CLDN9	1.10159	12.4842	0.755274	11.5112
AL645728.2	0.460978	5.20125	1.72712	5.31464
C6orf52	0.338902	3.8057	2.30072	7.53344
AL139819.1	0.0924216	1.0368	0.0770115	1.38657
AC080023.1	3.07187	34.4532	0.479515	7.97906
GNG13	1.09459	12.2525	3.68443	15.7114
AC015689.1	0.118538	1.32456	0.113394	1.59427
YBX2P1	0.20635	2.30183	0.598089	17.1376
AL021937.2	0.74123	8.25658	1.57957	16.4917
LINC02560	0.0929008	1.03233	0.441291	3.71861
AC233280.1	0.288875	3.20251	0.295661	1.26298
AL391825.1	0.199068	2.20496	0.272682	2.04386
RN7SL49P	0.186757	2.06798	0.175897	1.0687
AL157935.1	0.155197	1.71717	0.0864027	3.1066
AL162430.1	0.135149	1.49293	0.231696	1.7636
AC120057.4	0.261642	2.88539	0.227151	4.02159
AC125494.2	0.328576	3.61475	0.194862	4.2779
AC087623.3	0.536279	5.88555	3.92234	16.8745
ADGRF3	0.326	3.57216	0.0531844	2.27476
LINC01970	0.455566	4.98755	0.374182	4.08588
KIF7	0.431217	4.71637	0.398021	2.91888
AC005786.2	0.120379	1.3146	0.106559	2.58739
AL121987.2	0.865529	9.38729	0.539088	5.01924
TGIF2P1	0.146777	1.58928	0.019141	1.82169
AL031705.1	0.195395	2.09295	0.186201	2.44137
AC104581.2	0.0991662	1.05837	0.150053	1.06994
AL009179.1	0.280223	2.98429	0.0950484	1.58686
TFAP2A-AS1	0.20106	2.1337	1.12707	3.37387
RNU6-529P	0.278369	2.93935	0.378079	1.03689
MIR4767	0.889035	9.37501	1.47324	3.46383
CARNS1	0.142477	1.50128	0.297916	2.34043
RASL11A	0.59189	6.23185	0.73483	6.95814
AC112484.1	0.17689	1.85981	0.102318	1.90369
MPL	0.31615	3.31424	0.185028	3.15196
MT-TW	1.02976	10.7647	0.192603	1.63153
AL139260.1	0.298875	3.12102	0.31396	4.61698
AC084018.2	0.187462	1.95259	0.189097	1.64637
AL118558.1	0.468505	4.87974	0.293412	3.33294
AC097635.1	0.188132	1.9589	0	2.62849
RUNDC3A	0.175386	1.82383	0.0702682	1.65573
PFN1P6	1.08248	11.2436	1.76047	4.00942
SCX	3.59374	37.3045	13.6578	57.5204
AC036164.1	0.218291	2.26366	0.52654	5.98341
AL118558.2	0.230103	2.38014	0.431964	2.00471
PRR15L	0.131315	1.35563	0.278012	1.49626
LINC00390	0.293715	3.02044	0.115648	7.73186
AC010531.6	1.73962	17.7961	3.03602	10.1418
MIR3178	0.8442	8.6295	4.07973	27.2454
MYH7B	0.218847	2.23611	0.225571	3.46392
UPK2	0.752636	7.68302	0.0920182	1.93881
AC138466.5	0.228821	2.33362	0.204601	1.38244
CDHR5	1.17985	12.0055	0.799254	6.88626
AC008267.3	0.248005	2.51419	0.703547	7.84865
SNX32	0.201704	2.03757	0.0709229	1.37954
LAT2	0.555527	5.59616	1.00679	11.2394
AC131212.4	0.467855	4.70995	0.540561	4.83206
MT-TY	83.3404	832.664	88.1945	306.791
AC008481.2	0.162678	1.62015	0.499149	4.70761
BST1	0.201349	1.99526	0.0341468	2.31228
AL590666.1	0.968516	9.58087	3.00486	10.0323
SPON1	0.350911	3.45659	0.0985824	3.02324
ARHGAP4	0.19266	1.89214	1.54449	3.36543
AL034549.1	1.08077	10.6081	1.39655	12.1156
SNORD38	0.40876	4.00448	0.718244	1.88911
AC002059.1	0.209797	2.05301	0.325541	1.64133
AC092171.1	0.632363	6.18621	1.50854	3.08215
AC095055.1	0.120761	1.1799	0.266259	3.89904
PPP1R32	0.152396	1.48328	0.13774	2.14289
AC129492.5	0.549125	5.33429	0.281601	5.22765
AC011498.6	0.934489	9.07285	1.29652	16.8156
AL049870.3	0.33155	3.21283	0.562767	4.01171
TMEM266	0.15045	1.44987	0.472647	1.89996
RHOF	0.288529	2.77756	0.383339	1.90759
AC024257.2	0.186274	1.79188	1.47395	3.91533
ODF3B	0.529686	5.09533	10.5482	26.8131
MIR3183	0.710463	6.81291	1.21192	9.8663
ATP6V1E1P1	0.273797	2.6195	0.127258	9.7723
DNHD1	0.504586	4.82727	0.733828	6.00725
AC005696.3	0.370285	3.53768	0.592148	1.24121
TESK2	0.443653	4.23315	2.07149	6.60547
AC009086.3	0.37441	3.56464	1.17783	5.02698
VASN	0.734285	6.98729	14.0558	36.4186
AC008074.3	0.146607	1.38931	0.187628	6.28602
RNU6-388P	0.138859	1.31528	0.489351	1.35497
LINC00539	0.131332	1.2388	0.299257	1.62116
AP003469.4	0.262749	2.47303	0.0731402	6.99376
AC092123.1	0.923735	8.64106	0.547799	6.55297
SARM1	0.144943	1.35505	0.214741	2.26072
BRICD5	1.44091	13.4648	5.29644	20.9657
LSMEM2	0.145685	1.35833	0.21184	1.26855
PTMAP3	0.256376	2.37018	1.05381	3.30141
HLA-H	0.131645	1.21609	0.16002	1.49833
AC115099.1	0.124582	1.14901	0	1.57531
AL139022.2	0.134241	1.23768	0.0568574	1.31723
AC018410.1	0.301363	2.76711	0.575551	3.93887
AC132872.4	0.863908	7.89761	1.12689	6.87201
AC004449.1	0.478286	4.37197	1.9972	9.92156
AC105137.3	0.25035	2.28763	0.234556	4.42427
AC027796.1	0.276087	2.51521	0.50001	3.84907
AC011676.5	0.246458	2.24201	0.148539	1.94885
IFITM4P	0.139976	1.26815	0.122372	2.10564
TNNC2	0.164467	1.48469	0.058705	1.3338
LMNTD2	1.12387	10.1342	3.33841	23.6615
AL031775.1	0.174563	1.57128	0.231793	3.36084
HPCA	0.169973	1.52866	0.150872	1.46479
AC018845.3	0.528348	4.74595	1.23269	14.7834
CEBPB-AS1	0.513932	4.60274	0.0780346	1.48421
CRISPLD2	0.307267	2.74401	0.135911	3.40256
RNU4-85P	0.33393	2.9769	0	4.0716
AC000078.1	0.835356	7.43462	0.260066	3.65251
AC245884.9	0.249929	2.21813	0.135701	3.37578
AC099066.3	0.238545	2.11107	0	2.10969
SMG1P7	0.208747	1.84256	0.950637	4.23395
MMP25	0.123666	1.09133	1.23313	2.48914
AC104971.2	0.230299	2.0282	1.08787	3.61917
RFPL3S	0.12749	1.11923	0.179017	2.94349
INCA1	0.479871	4.20604	2.80825	10.6657
AC040977.1	3.34494	29.3012	2.3452	36.2639
DCST2	0.335446	2.93417	0.520509	7.55731
MIR149	1.02108	8.92583	1.8344	10.2831
LBX2-AS1	0.367832	3.20937	0.194913	2.02376
CRABP2	3.08286	26.8441	20.9952	48.5864
AC109326.1	0.297444	2.58631	1.27486	6.21984
AC004233.3	0.317414	2.75963	0.478894	2.06384
ABCD1	1.29272	11.2369	1.80934	5.78154
AC009097.4	0.12738	1.10383	0.411187	4.92067
DDX39BP2	0.162645	1.40905	0.0508201	1.59866
AC007566.1	0.121959	1.05545	1.24093	3.64756
PIK3IP1	0.588416	5.09107	2.4997	14.4232
SRRM2-AS1	0.172902	1.49117	0.123711	2.32953
GCHFR	0.254121	2.18786	0.739219	3.20868
ALOX12	1.70111	14.6378	1.63587	19.8932
AL359541.1	0.272826	2.3474	0.0894358	1.08656
AC073263.1	0.295933	2.54609	0.199328	1.99
AL121906.2	0.524458	4.49853	1.55415	7.41292
AC131212.3	0.849771	7.27852	3.74091	9.23922
AC022413.1	0.16304	1.3938	0.543784	1.72435
CORO2B	0.205422	1.75449	0.710112	1.85285
AL022328.4	0.851365	7.26244	1.53732	5.73502
IZUMO4	0.348729	2.95794	0.503972	4.0167
REC8	0.43576	3.69306	0.477729	3.99884
AC005632.1	0.142616	1.20565	0.0682643	1.97935
GADD45B	9.15735	77.2184	10.5317	37.6203
FLJ13224	0.370979	3.12731	0.729678	6.91866
SPDYA	0.213427	1.79571	0.188391	2.04283
AC090425.2	0.262856	2.20589	0.78248	1.66781
ASPRV1	0.225736	1.89307	0.389339	3.70752
COL11A2	0.155314	1.30207	0.504721	1.43998
AC211476.2	0.285867	2.39237	0.454062	5.21221
PRSS36	0.264266	2.21089	6.86541	18.5849
HMMR-AS1	0.359466	2.99598	0.14958	3.73056
GUCA1B	0.63648	5.28249	0.757002	5.44715
AC016700.2	1.02271	8.48526	0.239059	2.35859
RPS2P4	0.302496	2.50952	0.104802	2.23465
AP001453.3	1.20977	10.0321	0.79166	7.36149
AC006160.1	0.156773	1.29414	0.331929	2.22719
HYPK	0.183282	1.51024	0.453716	2.03993
RNU6-91P	0.14261	1.17104	0.358075	3.17497
PCAT6	0.225411	1.84974	0.272947	2.11436
AC116913.1	0.524797	4.3051	0.603018	4.61336
HLA-W	0.245904	2.01185	0.050999	2.89026
AL354710.2	0.213781	1.74249	0.0696618	1.29811
AC006511.3	0.283388	2.30814	0.0983386	1.30053
LY6G5C	0.255028	2.07704	0.034222	1.53295
AC024361.3	0.169167	1.37775	0.765763	5.2104
ARC	0.124694	1.01319	0.46574	3.80372
REM2	0.387342	3.14373	0.761227	3.11126
AC067930.4	0.260447	2.11232	1.42886	3.90366
DCDC2B	0.179953	1.45579	0.348901	2.37371
RNU1-2	0.172386	1.39092	0.0737244	2.88162
AC007448.3	0.149491	1.19277	0.184309	7.8092
VMO1	0.379731	3.02916	1.78104	5.99289
AC016727.1	1.0291	8.18585	0.964745	3.60244
AC011498.1	0.175317	1.39015	0.0589838	2.16114
AP000692.2	0.501592	3.96698	0.803834	3.80152
AL672291.1	0.311286	2.45551	0.16362	4.94262
AC009404.1	0.193976	1.52752	0.457751	2.30416
TAS1R3	0.607408	4.76831	0.887449	1.93174
AC020978.1	0.222368	1.7445	0.463723	3.79282
HIST2H2BE	0.969669	7.56606	0.92795	6.54969
AC005076.1	1.20881	9.42863	1.65722	4.9332
RPL36AP15	0.219252	1.70857	0.526749	5.86984
ARIH2OS	0.198827	1.54929	0.541222	5.77867
AL021937.4	0.58978	4.56807	0.873934	9.51401
AP000553.4	0.183402	1.41728	1.06378	4.28541
RNU6-8	1.09887	8.48093	0.951413	7.30518
AC084035.1	0.267658	2.06332	0.630938	4.57244
AL662890.2	0.363663	2.77389	0.173413	1.51707
NXF1	5.48763	41.8534	9.33754	66.6648
U2	1.59536	12.1367	3.56141	18.775
TRBJ2-7	0.310218	2.35892	0	12.7104
AC099343.3	0.349351	2.65587	1.80111	7.01514
MIR645	0.324664	2.4666	0	1.97367
AC233280.2	0.427388	3.24286	0.617983	2.60803
HSD17B1P1	1.40444	10.6415	6.19711	16.2136
AC239803.3	0.297639	2.25365	0	1.02882
EIF4EBP3	0.166907	1.25919	0.907269	4.15298
SLC9A3	0.357167	2.69025	1.09334	3.19097
MT-RNR2	2688.34	20155.1	1302.15	16645
TCTEX1D4	0.362861	2.71684	0.286666	4.3437
CHRND	0.145794	1.08783	0.0289691	1.59718
mascRNA-menRNA	0.26309	1.95679	0.451873	1.92299
AL391280.1	0.202632	1.50675	0.472548	2.75294
AZIN1-AS1	0.277511	2.06311	0.371189	2.43965
AC026254.4	0.418173	3.09879	0.366352	2.00327
CCDC17	0.556607	4.12424	0.36489	3.92794
RPS10P5	0.570896	4.22899	0.30746	1.11554
LINC01058	0.197833	1.46494	0	1.09125
GJC2	0.684336	5.06588	0.494326	1.46396
AC004241.5	0.203501	1.50582	0.088521	1.77475
AC007365.1	0.611926	4.52134	0.951588	9.8736
TRPV1	0.726537	5.35928	0.770784	3.99919
AC132872.3	3.58651	26.4265	4.11641	18.4245
FSTL3	13.17	96.8469	37.8213	194.727
ACAP1	0.414285	3.04353	0.240788	1.19977
AL445189.2	0.164639	1.20922	0	1.18812
MFSD2B	0.186658	1.37094	0.0633734	1.04259
AL133367.1	1.02688	7.52745	1.16143	14.6752
AC137055.1	0.148835	1.08685	0.541001	1.32527
PHKG1	1.44005	10.4749	0.998466	7.47077
MTCO3P12	0.528695	3.84219	0.184295	1.18824
AC233280.19	5.96547	43.3417	1.97151	16.4729
AL135905.2	0.348684	2.52324	1.02069	4.35661
CYP2D6	0.294763	2.12304	0.922125	6.33368
FO393418.1	0.252575	1.81399	0.0750969	4.79575
MYH11	0.211697	1.52024	0.462134	5.66587
CCDC189	0.825147	5.92027	0.582266	3.33852
KMT2E-AS1	2.66982	19.1311	11.2261	25.6838
SDCBP2	0.536896	3.83939	1.58863	8.06566
ULBP2	4.03847	28.8493	30.2843	121.638
EPHX1	7.86075	55.9629	18.4144	58.9425
YBX1P4	0.246606	1.75537	0.472757	7.74144
RHBDL1	2.03521	14.33	5.31839	33.8233
AC008438.1	0.681728	4.78754	1.14021	2.5494
TPRN	5.10871	35.8315	7.80914	22.0916
CD79A	0.172452	1.20903	0.109953	1.40904
AC020763.3	0.655001	4.58134	0.468509	2.20338
RSPH9	0.229428	1.60325	0.0823584	1.9521
RNU6-703P	0.255909	1.78574	0.461396	1.17187
OPN3	0.648875	4.52545	0.484643	1.08919
AC021016.2	0.462539	3.22152	0.933556	3.08508
CSRNP2	2.19667	15.2977	5.10344	28.6841
LINC01730	0.543528	3.78274	0.151868	2.58174
SNORA80D	0.769544	5.33891	0.940552	4.08107
ANKRD24	0.298047	2.06332	0.210833	3.53712
AC233723.1	0.416374	2.87597	0.51089	1.79775
MAP1S	5.37316	37.105	11.432	26.4495
WNK4	0.705821	4.87315	1.75257	8.37858
AC124016.1	0.443841	3.04983	0.434998	4.21133
RNF224	3.34242	22.944	0.377839	10.641
AL592071.1	0.780405	5.3473	1.11405	3.49981
LINC01089	1.84664	12.6428	0.983977	8.22631
GAL3ST4	0.191969	1.31405	1.0536	3.1201
TOB1-AS1	0.172286	1.17691	0.423078	1.41119
CFAP43	0.176318	1.20408	0.0338002	2.41401
SNORD27	0.202503	1.38287	0.517759	1.05331
AC007773.1	0.6572	4.48697	0.464579	2.53625
CRELD1	0.928752	6.33713	3.55317	11.0153
PHLDA2	82.447	561.604	50.9779	176.093
AC006449.2	0.179571	1.22316	2.62135	5.91425
CORT	0.268686	1.8275	0.62256	1.52103
MT-TA	1.64876	11.2044	0.569858	3.68806
RNU5A-1	0.514474	3.49361	2.42433	8.06914
MAFF	1.84803	12.5408	1.15185	17.0029
FLJ37453	1.4495	9.80772	3.69517	15.604
C9orf172	1.95938	13.2224	3.2673	11.3256
AL121603.2	0.685988	4.62318	1.22635	10.858
AL731571.1	0.665314	4.47565	0.773204	10.185
ATXN2-AS	0.864242	5.81211	0.419829	5.062
GPRASP2	0.263615	1.7727	0.308279	2.40765
AC092171.4	0.594014	3.98761	0.64918	2.47585
SLC51A	0.293267	1.96614	0.563322	1.21983
AC239868.2	2.45186	16.4218	1.08159	17.872
HIST1H4K	1.49085	9.98363	0.326239	2.12926
AC108673.3	0.387172	2.58445	1.09503	3.40405
AC104695.2	0.153739	1.01705	0.115737	3.76364
PER1	2.54419	16.8124	4.51642	15.9723
RPL3L	0.264584	1.74708	0.933299	19.0496
AL513365.2	0.309201	2.02939	0.533568	4.61446
AC103760.1	0.165924	1.08841	0.183751	2.7396
AC017074.1	0.875525	5.743	0.0448981	2.07688
AC008764.8	0.428198	2.80721	0.760863	2.97161
AL136295.2	0.428626	2.8098	0.5829	2.07693
ACADS	0.406673	2.66367	7.61809	18.1173
RNF139-AS1	0.413237	2.70401	0.300937	2.81637
EXOC3L1	0.293012	1.91643	0.335476	3.30803
SPNS2	0.38262	2.49588	0.339556	1.18544
AC114489.1	0.25732	1.67669	0	1.14412
TMEM9B-AS1	0.465553	3.03325	0.252408	2.87416
AL139349.1	0.48255	3.14294	1.17916	6.42178
AC025176.1	1.16011	7.54685	0.143649	4.09253
AL513477.1	1.14587	7.43874	0.484555	4.64021
MIR4512	0.568061	3.67961	0.654418	5.96733
AKAP3	0.257783	1.66263	0.783646	1.96013
SLC25A25	5.53452	35.6678	2.25303	10.8053
AC116535.1	0.469915	3.02811	0.120419	2.12126
PDZK1	0.291401	1.87629	0.112984	1.99273
HIST1H2BO	0.527101	3.39232	0.0687508	1.58911
AC025171.4	0.171448	1.10112	0.433126	2.44521
AC072061.1	0.247393	1.58846	0.374868	1.33772
DLX2	0.519725	3.33645	0.259932	1.4273
TMEM88	1.01702	6.52338	1.02061	3.54765
AC114490.1	0.368239	2.36019	0.85884	5.59704
SMPD1	3.99373	25.5465	4.92768	16.9906
AC090246.1	0.885434	5.64785	0.208192	4.79645
NOP53-AS1	0.162871	1.03781	1.09002	2.19405
MTND4P12	0.336657	2.14478	1.15568	3.51263
ILK	0.632863	4.02474	0.901154	2.03962
HEATR4	0.196925	1.25139	0.249769	1.29969
FCER1G	0.202087	1.28399	0.130688	1.06516
RNA5SP474	0.162003	1.02924	0.425387	1.93634
AL355001.2	2.42298	15.3911	2.3551	6.31867
MT-TI	1.04061	6.60841	1.11013	5.15963
AC005363.2	0.730536	4.63257	0.633109	7.75513
AL138921.1	0.546167	3.45036	0.238269	3.39775
U6	2.86587	18.102	1.43129	14.0399
AL118516.1	4.08389	25.7564	7.70199	57.7045
AF274858.3	0.354384	2.22746	0.614781	1.3205
LINC00638	0.696055	4.36504	0.913815	3.36363
AL583810.2	0.572681	3.57449	0.0427502	4.02669
MT-RNR1	532.776	3323.67	467.344	2424.39
NATD1	0.449219	2.7998	1.11867	2.4682
AC025181.2	0.902643	5.62319	1.90754	7.62291
CCDC88B	0.263552	1.63944	2.42372	6.25227
PROCA1	0.336238	2.0858	1.11285	3.78977
AC006486.2	0.226308	1.40386	0.584801	2.23851
RAET1G	0.266526	1.64761	0.136317	2.18996
AC106047.1	0.246829	1.52509	0.403767	3.94418
TMC4	2.70966	16.7294	5.29102	23.5536
LHB	1.96057	12.0734	2.84717	20.1405
MT-TD	1.89741	11.6512	2.2825	8.06506
PNPLA7	0.364671	2.22989	0.161762	1.65959
AC010536.1	0.506103	3.09163	0.299587	1.79468
AC016999.1	2.12117	12.9221	0.363424	4.33622
HIST1H2BD	3.01277	18.3118	2.49959	9.3842
RPL12P14	0.550939	3.34201	0.207787	2.43661
STPG3	0.215193	1.30318	0.880876	6.01443
GLTPD2	1.54065	9.3161	3.77657	11.1303
MEIS1-AS3	0.344069	2.07584	0.111169	1.45567
MIR130B	0.240203	1.44579	0.467591	3.15011
AC016876.3	0.383961	2.30509	0.182206	1.22686
AC016773.1	1.05167	6.31042	1.47422	6.14101
AL450384.1	0.246105	1.47399	0.65165	2.18567
ALG1L2	0.524042	3.13326	0.909078	2.77629
SYNE4	0.186932	1.11697	0.269586	5.18788
ADAM8	20.5104	122.048	30.3129	96.4758
SPON1-AS1	0.403029	2.39154	0.109263	2.35825
FTH1P8	1.48558	8.80493	4.11771	8.78288
SLC16A8	0.2578	1.52533	0.355071	2.89951
FTL	602.708	3552.34	485.804	1356.18
C11orf91	0.241521	1.42297	0.418536	9.01474
HIST1H3H	1.03607	6.10376	1.12594	4.43576
EME2	1.88138	11.0695	2.51105	13.992
AL391095.1	0.262122	1.53918	0.539204	2.74043
LINC02043	0.535982	3.14707	1.15094	3.78334
ARHGAP30	0.193139	1.13344	0.414419	1.30247
Z97634.1	0.714774	4.18653	0.750109	3.66406
AL139123.1	0.208182	1.21904	0.682089	3.29048
SLC7A4	0.214027	1.25025	0.0210039	1.50107
CYP2D8P	0.350896	2.04839	0.632495	3.34607
BCL2L2-PABPN1	0.41499	2.41918	0.221983	1.65899
GRK4	0.588839	3.43073	0.762666	11.274
WASIR2	0.337687	1.96532	0.380627	1.29349
LBX2	0.417296	2.42729	0.292354	1.52732
AC108479.1	0.955817	5.55728	3.7082	10.8404
NME4	0.351092	2.03397	0.575658	3.55849
ZNF77	1.88518	10.9109	1.30892	5.25863
AC009121.2	0.359906	2.08209	0.431123	5.23644
KAZALD1	2.24264	12.9592	7.15481	18.636
AC023024.1	0.228117	1.3164	0.269305	1.18083
LINC01588	0.356359	2.05176	0.169993	2.13727
FAM21EP	0.176248	1.01107	0.734659	3.17432
AC091271.1	0.790342	4.53365	0.808347	4.19914
ALDH2	0.231401	1.32673	19.7301	48.5853
P2RX6	0.323731	1.85346	0.0353671	2.33935
UBAC2-AS1	1.41187	8.06476	1.27592	7.68073
AC027020.2	0.424163	2.42242	0.669932	1.60294
GPT	0.400331	2.279	1.13442	4.68123
RALY-AS1	1.48945	8.46852	1.34103	8.41046
TYW1B	0.40388	2.29484	0.461258	1.09416
TH2LCRR	0.257807	1.46241	0.870859	3.35678
RGS5	0.290569	1.64455	0.128389	1.30716
AP000424.1	0.232553	1.31542	0.275674	2.24713
PCOLCE	0.604396	3.41133	1.29321	2.64674
LSR	53.3337	300.799	47.6407	182.514
FTH1P7	1.61658	9.11092	5.06866	11.3455
AC137767.1	0.559778	3.13951	0.472516	3.8961
TMEM8A	17.9417	100.383	25.6409	53.9512
LRRC23	1.63833	9.1637	2.48902	5.12827
SNHG21	1.02971	5.7529	0.625979	5.98005
CGB7	0.604325	3.37461	0.192293	2.01367
LRRC37A15P	0.614244	3.41819	0.58834	4.51819
ABCA7	2.89443	16.0925	6.73539	15.8875
MIR6075	0.44171	2.44655	0.92283	2.48066
TMEM106A	0.248842	1.37638	0.822725	2.51222
ENO3	1.6876	9.29307	3.11018	22.1969
AC012557.3	0.281576	1.54735	1.11038	3.54222
ZNF213-AS1	1.31587	7.21084	0.994997	7.19975
AP001330.5	0.332492	1.81978	0.497831	8.44107
AC010616.1	0.214765	1.17345	0.227951	1.77126
AL590128.2	0.558975	3.0509	1.63208	4.01572
FBXO48	0.646323	3.52549	0.917305	3.28264
AC132942.1	0.498014	2.71485	0.267054	2.05043
HLA-DMA	0.449469	2.43195	7.78349	17.1907
AC087222.1	0.840996	4.5454	0.575923	3.14031
MYH3	0.409859	2.21217	0.156969	1.21616
AL359921.2	1.14582	6.18095	0.987301	4.84843
RN7SL473P	0.444277	2.39406	0.0438515	2.72772
CA14	0.48714	2.62291	0.270013	3.02212
ARR3	0.201928	1.08722	0.429063	1.6818
AC007663.3	0.238918	1.28498	0.699973	4.75178
AC111200.2	3.37335	18.1399	12.5556	28.5213
LINC00910	0.249965	1.33936	0.218976	1.12486
AMH	8.56137	45.8422	1.91773	14.3545
FLJ30679	0.204781	1.09631	0.743179	9.22251
RNF123	2.78906	14.9209	3.55087	10.187
AL049637.2	0.443232	2.36921	1.29934	6.86353
TSPYL2	1.18463	6.31064	0.991598	3.146
IRF7	2.99152	15.9214	5.71488	16.0209
AC109460.1	0.236855	1.25733	0.515517	1.3386
AC008687.4	0.705745	3.74299	1.29889	9.57944
AC254562.3	0.363403	1.92704	0.245998	2.38514
C17orf107	0.431908	2.2769	0.193709	2.02157
ZNF517	1.03273	5.43944	1.95491	5.40731
STT3A-AS1	0.231688	1.21795	0.359518	1.7314
AC006064.3	2.0651	10.8394	0.424761	3.53339
FAM228B	0.32477	1.6996	0.251553	2.23269
PARD6G-AS1	0.307545	1.60764	1.36189	8.89401
GAST	0.92718	4.84658	0.055763	1.19617
HIST1H2AI	0.889617	4.64286	0.543112	2.2778
PRKXP1	0.836771	4.36582	0.803108	2.52616
AP002990.1	0.219116	1.14297	0.41154	1.63092
USP32P3	0.314918	1.63969	0.321111	4.10185
AC097724.1	0.276502	1.43913	0.0283822	1.42874
AP002851.1	0.648312	3.35961	0.50207	1.55677
AL513327.2	0.821082	4.2393	0.499868	1.79472
AP000688.1	0.2199	1.13297	0.362441	1.88965
AC012313.1	1.10729	5.68542	6.74346	14.7555
NRBP2	1.68926	8.63831	3.20642	13.9161
AC105339.2	0.384581	1.94773	0.300223	2.62288
RNA5SP155	0.219158	1.10835	0.203055	2.20119
AL096870.2	0.367501	1.85782	0.500449	1.54718
AC008894.3	0.404218	2.04289	0.237129	1.01763
AP002449.1	0.942953	4.7511	0.976066	3.41968
ROM1	0.60776	3.05752	1.36742	4.37772
RNF212B	0.245221	1.23126	0.0993658	1.31852
CIRBP-AS1	1.87617	9.41175	2.88687	9.02567
AC079848.1	0.931716	4.67231	0.945383	1.94573
NEXN-AS1	0.701259	3.51577	0.0276931	5.36237
MGAT4B	15.0949	75.6659	26.5785	64.0072
MIR6781	0.455632	2.28381	0	2.26238
GLB1L	1.0432	5.20886	0.684946	3.2354
PINK1-AS	0.431504	2.15242	0.700735	1.93144
HSPE1P4	0.243306	1.21335	0.0392558	3.65282
TGFB3	0.338813	1.67842	0.252891	1.28501
PRDX3P2	0.696972	3.44526	0.778693	4.40299
ASB16	0.439808	2.17289	0.797699	6.56689
AL162385.2	0.351134	1.73383	0.0424239	1.42511
RNU7-71P	0.497324	2.4548	0.43681	4.01314
AC009065.4	0.892652	4.40558	1.06535	7.47712
SP6	1.00761	4.96035	2.79362	13.6605
AC027682.4	0.33014	1.62477	0.323426	1.48493
LTC4S	0.604427	2.96948	0.905561	5.46033
FTH1	114.735	562.544	329.034	703.207
TOMM20L	0.275784	1.35151	2.4726	7.47106
CYP2D7	0.396162	1.93827	0.526313	3.58102
AL604028.2	0.443863	2.16747	0.890204	2.34008
AC069185.1	0.405604	1.97905	1.21753	6.76226
AL358472.4	1.37033	6.68508	2.73519	8.58428
AC091982.4	2.18604	10.654	2.87646	25.1643
AC004241.2	0.498802	2.42592	0.322505	3.45041
LINC01816	0.449087	2.18337	0.135492	5.1891
C1QTNF12	0.390476	1.89278	1.2153	5.33941
TEX22	0.501522	2.42493	0.391504	1.5975
NUDT17	0.71606	3.45591	1.77734	4.59113
C9orf16	29.6443	142.995	18.9671	64.4269
MT-TL1	78.6524	378.345	33.8392	137.493
AC067930.5	2.69655	12.9458	1.23821	6.95599
AGBL2	0.252757	1.21226	0.939879	3.5317
ADPRHL1	0.437841	2.09816	2.47262	5.00524
ARHGAP33	0.584051	2.7926	1.42625	9.00878
MT-CO1	5755.57	27417.3	6150.37	24613.9
SNORA12	0.300745	1.43154	0.52118	3.74792
CCDC92	0.919561	4.37469	1.5656	5.35297
MAST1	0.236225	1.12331	1.37001	3.47403
ZNF446	0.797946	3.78021	1.24556	3.99499
CLU	7.48943	35.4611	0.0117299	1.91278
KIAA1211L	1.18308	5.60148	0.00278364	1.73244
PSAP	112.468	531.923	196.578	597.784
LEAP2	0.432815	2.04597	1.95163	6.05803
TMEM238	18.9276	89.4159	15.7851	57.4825
SLC22A1	0.300955	1.42075	0.399338	2.26053
AC024560.2	0.252561	1.1918	0.365533	1.29384
AL023803.3	0.229956	1.08412	0.310834	1.70031
RPL13P5	0.763759	3.59291	0.663043	1.41838
TSPAN31	1.35198	6.35373	1.60719	14.3298
GSTT2B	1.39431	6.54194	2.26888	12.2157
PDCD4-AS1	0.656774	3.07985	4.38122	10.6238
RPS19P3	0.820716	3.84506	0.546249	3.16536
MT-TS1	1.03756	4.84947	0.555275	2.39785
CFAP53	1.80327	8.42215	0.529186	5.29209
AL928654.1	0.514746	2.40322	0.82004	2.19027
THAP7-AS1	0.561731	2.62056	1.36118	3.1659
TLCD2	0.218859	1.01981	0.529158	1.07807
PCYOX1L	1.87206	8.68092	2.87503	7.27226
PIGZ	0.374529	1.73563	2.71169	7.78625
SPDYE18	0.410743	1.90076	1.08171	3.59115
C1R	0.331115	1.52868	0.21129	4.51205
PPP2R3B	0.763116	3.51944	4.20834	9.58848
TSTD1	0.440645	2.02962	23.4884	55.0664
AL359091.3	1.41205	6.50156	0.985116	4.06517
MTX1P1	3.02065	13.8792	3.25206	9.60523
MCCD1P2	0.444111	2.03926	0.313069	2.05803
ICAM5	6.27943	28.8271	8.2892	98.9546
COL5A2	0.353199	1.62139	0.18409	1.1274
AC073195.1	0.878421	4.02931	0.511529	4.99231
AC008736.1	0.411992	1.88345	6.55811	24.1107
AC139887.4	0.486234	2.22268	0.477948	5.39109
CERCAM	0.99525	4.54596	11.6113	30.9364
UCKL1-AS1	0.748536	3.4148	0.553202	1.40626
PCSK4	0.36889	1.6806	1.80167	5.61251
AL021392.1	0.50691	2.30868	0.835373	3.42857
AC010654.1	0.284376	1.29209	2.23287	11.6437
AC010173.1	0.379256	1.71907	0.261471	1.6107
HCN2	0.795671	3.60343	0.490064	2.56031
ZFX-AS1	0.241612	1.09392	1.15765	5.78334
CCDC78	0.682208	3.08629	2.8832	16.5451
AC024940.2	0.779037	3.52255	1.26216	7.89242
USP49	0.713393	3.22437	0.974093	2.99714
SLC9A3-AS1	1.20876	5.46155	3.57908	8.87995
U91328.2	0.347381	1.56735	0.373588	2.32071
GNG3	0.308332	1.3865	0.132535	1.47423
INO80B	0.225854	1.01323	0.342971	1.13541
SPATA32	0.427458	1.91711	0.436102	1.88307
AP001458.1	0.995167	4.45795	1.117	4.95971
DGKQ	2.93989	13.1306	13.4537	27.2552
AP001029.1	0.782624	3.4927	0.227886	2.86952
UBAP1L	0.282158	1.25832	0.865623	2.98613
AC139100.2	1.11241	4.95721	3.80156	21.4946
RPL37AP1	1.98955	8.84906	2.2865	6.85401
TRAPPC6A	16.4283	72.918	47.4446	163.008
CHPF	42.3876	188.049	42.291	103.174
WBP1	2.62522	11.6437	6.09505	20.2136
LINC01126	0.356469	1.57986	0.543231	3.26197
GTF2IP5	0.694934	3.06989	1.05217	9.96546
PAQR6	2.28404	10.0815	2.82856	16.7407
AC245884.8	0.560462	2.47138	0.391665	2.48856
LGALS8-AS1	0.513753	2.26447	0.201263	1.39571
LINC00640	0.44019	1.94005	0	1.11168
AC022893.1	0.34432	1.51146	0.321755	1.0079
COX6B2	0.249562	1.0941	2.99449	9.20144
RABL2A	0.740094	3.24312	1.41805	3.77383
RBAKDN	0.272875	1.19566	0.0764985	1.22694
AL162274.2	2.2282	9.74319	1.01087	4.25773
ST14	10.4761	45.8035	25.8534	55.3678
C20orf144	0.266572	1.16356	0.72472	2.00833
EPPK1	1.31738	5.73086	1.74818	9.75482
AL031717.1	0.739468	3.21178	1.08464	4.60078
AC104109.2	0.55018	2.38794	0.288536	2.90325
AC010359.1	0.259331	1.12481	0.0476955	1.38966
OPLAH	1.37695	5.9356	2.92112	7.072
TXNDC5	2.05376	8.82708	2.43332	5.34253
CD27	0.336115	1.44457	0.332366	1.77127
AL391684.1	0.625025	2.68467	0.388382	1.93231
HMGCL	4.16607	17.8874	4.40003	15.5102
MYH15	0.484085	2.07833	0.0233158	2.0276
AC016526.2	0.542781	2.3301	0.100774	1.80311
CRY2	3.10169	13.2746	6.72353	29.1659
UCN2	3.05306	13.0626	0.0870945	1.57582
MT-ND6	1054.08	4505.08	1136.9	2551.19
PATL2	0.246161	1.0509	0.333378	2.12369
COL18A1	9.27705	39.6042	1.07969	3.27062
AC027796.4	4.33768	18.516	2.13701	13.4612
AC138696.2	1.63006	6.95217	1.79463	7.8472
AL645939.3	0.837744	3.57205	0.980997	3.4826
CST3	27.6996	118.045	28.5433	96.9443
MICALL2	3.5639	15.1816	7.3517	32.1406
MEGF8	3.11821	13.2574	5.30403	19.1328
TAX1BP3	1.71479	7.28969	0.398627	1.72544
HLA-B	7.36835	31.3013	98.8365	250.891
ADAMTS13	0.552586	2.34537	1.11859	7.5047
PGGHG	0.912569	3.86464	3.81993	13.2434
LINC01004	1.34114	5.66321	1.06136	5.06253
PIEZO1	26.1215	110.225	24.3482	81.7749
AC005020.1	0.359641	1.51668	0.369802	4.20647
BX537318.1	0.337228	1.41946	0.626332	1.68361
MRNIP	1.20149	5.05647	4.82724	9.9507
AHRR	1.02968	4.33318	0.199011	1.948
CTSK	0.759467	3.19221	0.300188	1.54058
DNASE1L1	1.71232	7.1873	2.28206	7.74984
PLXND1	0.239693	1.00523	2.76586	5.97929
MDK	17.1973	72.076	234.996	650.876
MFGE8	3.29111	13.7735	19.5763	66.3473
RNU6-1201P	0.270564	1.13076	0.612419	2.60748
NEU1	3.23951	13.5212	10.0286	24.2893
RNU6-312P	0.255909	1.06594	0.225996	1.17738
AC092171.3	1.43155	5.95573	3.12432	6.33761
CRYGS	0.671838	2.79124	0.514085	2.72128
AP003392.6	0.591716	2.45624	0.393787	1.80918
AL160313.1	0.308616	1.27992	0.110599	1.06101
IKZF4	0.821805	3.40644	1.67799	4.05444
ASF1B	62.8962	260.51	48.5538	162.877
MT-ND4	2596.4	10750.9	4582.04	14606.4
AL606468.1	0.310165	1.28281	0.051418	1.1995
CRYBB3	1.29939	5.37185	0.344128	4.5485
SMG1P6	0.352874	1.45777	0.725696	1.58443
CHKB-AS1	2.37744	9.80827	2.97831	10.5425
CLN5	0.304026	1.25361	1.03514	3.00752
MIR4284	0.556774	2.29414	1.09493	4.17026
AC005520.2	1.21256	4.9933	0.108389	4.31036
AC025857.2	0.413004	1.70041	2.7858	7.05866
TMEM38A	0.605369	2.4909	1.19975	9.37307
ATP5G1P4	2.56181	10.5393	0.111949	2.57995
ZC2HC1C	0.325665	1.3377	0.32237	1.21078
AC024560.3	0.662877	2.71972	1.47272	3.86696
TMEM240	2.48951	10.2121	3.51163	10.6765
PRSS22	10.801	44.2877	7.87435	21.3328
RNU2-37P	0.254795	1.04351	0.438529	1.11554
LCAT	2.09006	8.52376	1.10889	3.07007
RHOB	13.2356	53.7718	16.6142	66.5799
KRT81	0.597913	2.4228	0.822965	3.16024
DOK3	0.6666	2.70074	0.980106	2.38891
MAPK8IP3	6.8501	27.7306	6.30739	23.2616
GRIN3B	0.4366	1.76394	0.451014	3.24137
CDNF	0.495256	2.00021	0.5269	1.85253
RUVBL1-AS1	0.720496	2.9011	0.521006	1.82169
GRN	62.1569	250.178	100.417	383.951
HIST2H2BC	1.9274	7.7571	0.94539	9.08073
MAN1B1-AS1	1.92058	7.70879	6.82143	16.7974
C1orf189	0.435475	1.74574	0.299608	1.17102
LGMN	13.9504	55.836	9.87634	41.9414
MIR762HG	0.421573	1.68602	0.538059	2.88934
LTB4R	3.51352	14.0249	2.78455	9.94625
IFFO1	0.60344	2.40718	0.111399	1.41337
ABHD17AP1	0.945397	3.76697	1.212	4.23519
AL121894.2	0.414973	1.65178	0.332508	7.18257
PDPK2P	0.646818	2.57323	1.24515	3.75789
RPL3P2	0.337436	1.34193	0.13656	1.70568
METRN	26.3252	104.595	26.1556	86.5271
ZNF276	4.17973	16.5953	3.74109	9.14769
MT-CYB	1416.11	5621.1	1549.74	3276.07
MT-ND1	1312.09	5205.4	1792.4	3616.23
ABCA2	0.457609	1.80684	7.54006	20.7094
MIR3677	0.497324	1.96341	2.50323	25.1789
LNP1	1.88225	7.43083	0.743866	3.67498
PIGT	3.74497	14.7711	4.3181	14.7285
CPT2	2.24037	8.83376	2.63471	7.59473
ALKBH6	0.310161	1.22251	0.43854	1.48058
LTBP3	18.2527	71.6378	8.76434	17.7495
MIR4312	0.776315	3.04339	0.835358	3.27432
OS9	16.7744	65.6997	29.1826	96.1368
AL450326.1	1.69713	6.62522	3.34316	13.3157
CD82	8.21614	31.9279	5.74338	24.6536
IFITM10	0.485119	1.88443	0.174632	4.7749
TMEM175	3.16312	12.2844	4.05574	13.6018
B3GAT3	9.54848	37.0063	15.2793	32.1406
RN7SL472P	1.11507	4.31759	0.385226	2.62906
AC009299.2	8.21791	31.8053	2.122	5.58776
AC004241.1	0.292244	1.13011	0.075638	1.04804
NSUN5P2	0.599235	2.31654	1.10176	3.80338
RHBDD2	29.2791	113.081	37.6634	105.654
PLAU	15.1593	58.5306	0.138021	1.4823
HIST1H3A	0.725113	2.79533	0.210858	1.38157
CTSB	14.7568	56.8444	30.8012	118.705
LRRC39	0.409426	1.5764	0.23641	1.05984
OVOL1	1.04964	4.03802	3.40957	6.85193
AC112484.2	0.95535	3.6705	1.31391	4.92764
MEMO1P1	1.75665	6.74815	1.21319	2.48155
COX6A1P2	19.3805	74.4459	11.8251	30.4468
KRT8P46	0.765505	2.93735	0.86869	4.89626
PRR25	1.05043	4.02773	0.436021	5.66754
LINC02035	0.486389	1.86385	0.64769	1.64263
CD81	20.5931	78.8929	9.09764	25.2977
SPTLC1P1	6.67358	25.5506	3.9424	10.3448
TOB2	11.8821	45.4552	9.76059	32.0065
AKR1B1	18.0585	69.0187	33.7795	76.3495
SMG1P3	0.535723	2.04684	1.7304	4.37264
PLD3	9.261	35.3822	21.3336	70.4799
SURF1	13.3955	51.1585	22.2959	47.8774
UPK3B	1.38589	5.29209	0.140594	4.72615
MAN2B1	8.23936	31.4484	17.7826	63.3877
SCG5	0.320328	1.22246	0.0633465	1.23519
AC005332.6	0.333581	1.27138	2.93758	6.45353
AL731569.1	0.712859	2.71491	0.430783	3.09607
BCAM	25.9287	98.5026	6.56076	24.8193
AC099560.2	25.186	95.6784	25.5237	54.8287
AC012435.2	0.770695	2.92517	0.245678	2.75571
TMEM198B	0.689814	2.61809	3.19298	10.4698
MCOLN1	2.67336	10.1413	6.01864	15.9567
SNHG9	1.72468	6.54055	1.63164	5.18958
MT-ND5	976.946	3704.13	831.7	1986.17
MSLN	30.3883	115.181	0.070861	2.38083
SEC31B	0.329424	1.24841	0.67715	3.72573
BSG	219.999	830.834	113.601	372.479
AC008946.1	1.44124	5.43796	1.1418	2.93789
GAA	18.8837	71.2073	26.7607	108.862
NSUN6	1.70793	6.43217	2.76873	7.51184
AC020978.4	0.379897	1.43039	0.306786	2.06988
CD99	9.87433	37.067	45.0219	126.388
WDR45	1.96551	7.36907	4.51555	11.4368
LRRC56	1.36698	5.11047	0.837559	8.712
MTND1P23	140.56	524.977	0.888726	2.70629
MAN2B2	3.35086	12.4949	9.05374	32.614
AC007216.4	1.24655	4.64492	0.76933	6.54909
LAMC2	98.7755	367.923	7.02123	26.6671
PIK3IP1-AS1	0.277418	1.03275	0.452079	2.47906
MT-CO2	5144.04	19133.7	5292	20480.2
DQX1	0.316552	1.17621	1.83788	4.96516
RIPK4	13.0879	48.6062	2.57429	34.5906
KIFC2	6.71976	24.9355	8.93274	26.0409
DCST1	0.444932	1.64909	0.560609	2.53709
ATP2A1	1.52139	5.61893	1.5702	9.54412
TMEM129	8.0973	29.8896	8.4127	36.3337
GUK1	47.8943	176.748	22.3004	62.7462
NDUFA4L2	0.461749	1.70127	1.15589	2.43816
AC145207.9	0.763455	2.81254	0.663582	3.20696
TMEM132A	4.54764	16.7271	39.8455	98.2253
GPAA1	36.3117	133.435	27.0934	85.7975
AC012640.2	2.27329	8.32436	5.11735	14.2676
TSPAN7	2.37549	8.69181	0.972931	2.13769
CHTF18	24.4919	89.4978	9.94933	28.8738
TMEM59	9.34748	34.1363	10.5333	30.1588
RNU6-322P	2.58189	9.42883	2.76911	9.4072
ACAA1	3.10684	11.3261	4.38226	10.4525
FAAP20	4.04761	14.7467	3.62319	9.88645
IGSF8	11.51	41.8955	19.8345	46.0075
AC139887.1	1.32672	4.82186	0.884568	6.86009
KCNK7	0.383022	1.389	0.242472	1.05624
AC011921.1	0.471266	1.70858	0.762284	2.34387
AC092123.2	4.10584	14.8793	4.58704	14.6221
SLC22A18	2.63072	9.5244	2.35937	8.21649
CD27-AS1	0.943929	3.41058	1.92736	6.65735
MIR659	0.60608	2.18103	0.540384	4.49711
LINC01389	1.3481	4.84985	0.425674	2.54756
PLOD1	11.2256	40.3646	19.1317	39.1936
AC004825.2	0.968547	3.47608	0.334423	1.58004
FOXL1	2.96239	10.6306	14.2837	38.9359
MROH1	4.70318	16.8745	7.28905	18.9281
GLB1	6.8959	24.7182	11.63	38.2683
EP400NL	1.1768	4.19631	0.933644	2.13219
GCDH	5.63352	20.0834	8.96149	20.2137
HEXB	19.4893	69.4594	16.071	34.385
AL512408.1	0.451162	1.60648	0.415234	2.35051
AC093525.7	0.56914	2.02585	0.245438	1.02754
COL7A1	18.3499	65.3049	1.89599	10.0959
UNKL	2.21989	7.89332	9.6987	21.9598
AC093673.1	3.56272	12.6613	5.90883	12.8033
HCLS1	0.289946	1.02857	0.0445245	1.42311
PLIN4	0.742297	2.6331	0.233784	8.35602
DDOST	87.4848	310.08	47.1721	118.626
GOLGA7B	1.39946	4.95613	1.42944	4.89826
FBXO10	0.958281	3.39226	0.626223	4.46165
AL109614.1	4.82191	17.0672	1.30608	14.5588
RNF32	0.496931	1.7571	1.84506	5.45524
AC103810.3	21.4028	75.671	42.5738	145.769
LMAN2	51.7411	182.787	48.7145	109.619
AC008897.1	0.984299	3.4765	0.897483	5.68902
FBF1	0.637877	2.25266	1.27344	2.5787
AC027575.2	0.87034	3.07219	0.748685	5.71744
ATP6AP1	17.3716	61.2931	22.1904	59.5495
AC106782.5	0.51203	1.80641	0.38578	1.37417
CD101	0.354171	1.24896	0.0832143	2.40138
TNFRSF10D	7.58882	26.7583	3.10479	20.2179
FAM122C	0.305636	1.07584	0.286619	1.07151
AL139393.2	2.13702	7.49935	0.715169	3.29078
RSRP1	3.8358	13.4441	3.89885	18.9531
MFSD10	12.0005	42.0487	13.0169	27.0834
AC009237.8	0.388969	1.36167	0.305894	1.08007
CHCHD2P2	0.455674	1.59445	0.279381	1.49552
PLEKHG6	0.635395	2.22251	1.17938	6.10696
PPM1N	0.356797	1.24794	0.78759	1.82873
MMRN2	1.76535	6.16382	0.13018	2.23162
TIMP1	20.302	70.7777	82.945	187.026
MT-ND4L	2229.51	7764.87	4018.9	10630.3
PEPD	4.07608	14.1869	34.0581	79.5706
AL645939.4	0.423864	1.47506	0.276246	3.79303
SLC30A1	4.48186	15.582	9.08952	25.1345
MSLNL	1.51201	5.25301	0.0273927	2.82543
HPD	0.441636	1.53029	0.451141	2.01218
AC239868.1	1.2599	4.36478	0.719562	4.37254
DOCK9-AS2	0.938955	3.25247	1.45997	3.95128
FUCA1	4.23189	14.6425	9.76796	27.791
MT-TP	153.577	530.881	852.006	2366.51
ANO8	2.67344	9.2404	8.62094	18.4528
KLHL29	1.07757	3.72065	3.86199	8.57875
JMJD8	19.0949	65.9004	22.0474	63.6527
ITM2C	36.0998	124.529	24.9337	73.7569
MIR6859-4	1.30646	4.50374	3.12692	7.42903
ABTB2	3.363	11.5926	7.56067	18.3482
AC027601.3	0.310774	1.07082	0.380176	2.32388
MTND2P28	124.945	429.495	469.369	965.202
B2M	69.4482	238.67	194.038	476.598
STS	0.541328	1.85981	0.150528	1.37919
PDIA6	46.042	158.087	45.8691	91.8238
NUCB1	15.1664	52.0465	36.489	100.217
ASS1P12	0.649366	2.2284	0.886993	3.17523
PDIA3	58.0054	198.982	59.4537	120.527
ACADVL	25.5101	87.4578	42.0232	127.178
SDF4	30.1489	103.269	37.0027	77.6909
P4HB	72.6785	248.811	68.78	180.304
RHBDF1	7.53222	25.7666	8.81048	17.785
AC010883.1	0.366988	1.25239	0.529119	3.23324
AP003119.2	0.851915	2.90698	0.102464	1.4484
AC105219.4	0.721409	2.46156	0.348218	1.46007
AL022341.1	1.29905	4.42314	1.96406	4.20749
BCL7C	7.17803	24.4272	6.05096	14.0909
AC005912.1	154.922	526.103	160.48	363.145
CYB5R3	16.5278	55.9606	10.5087	27.0248
AGRN	111.378	376.89	10.4199	40.0522
APLP2	75.1911	254.243	18.9838	48.052
NINL	0.456018	1.54012	0.152336	1.35463
PPDPF	58.0088	195.804	45.9854	95.1843
NNAT	5.05399	17.0096	0.823805	17.5953
AC103739.1	0.618713	2.08194	0.746313	2.05765
AL359711.2	0.47062	1.5817	0.279752	1.03884
RPL23P2	0.524939	1.76231	0.509807	2.20218
PHF1	4.22752	14.1755	3.01418	8.05335
MIR661	1.81495	6.08203	1.52878	17.4889
FOXD2-AS1	3.45279	11.5696	4.39588	12.6413
AP006623.1	1.60072	5.35782	0.841744	3.86697
TXNDC12	23.6866	79.2572	11.9183	32.3746
MACROD1	11.7085	39.1527	14.5556	42.4415
AC144652.1	2.0764	6.9425	3.58778	13.759
C6orf99	0.522697	1.74692	0.684072	1.71472
RPS24P8	0.901504	3.01266	0.564015	1.16013
PCSK6	0.813257	2.71377	3.15942	8.7461
GPR3	0.868022	2.89256	0.544193	1.6024
AL031432.4	0.566696	1.88635	0.391216	3.10225
MAFG	11.8819	39.5304	11.4876	43.5658
EPHA2	86.609	288.018	4.52334	89.1118
AC008013.3	0.831469	2.76494	2.03233	8.19738
C14orf79	8.03512	26.7187	2.90349	6.34367
RPL12	548.439	1822.94	286.532	750.346
AC008592.3	0.588838	1.95711	0.0289254	2.3092
RPL12P4	7.25015	24.0643	4.14097	9.54986
CTSA	14.7018	48.7963	18.2853	53.0751
EGR1	9.28922	30.8296	0.579725	8.10029
HSPA2	4.88442	16.1868	6.00679	18.0791
COL4A2	21.4243	70.9854	10.255	33.4453
AC022916.1	0.310908	1.03003	1.19408	3.28684
RNU4-39P	0.680175	2.25161	1.01622	2.42369
MAP6D1	0.663395	2.19582	0.281282	1.30509
POLR2A	50.961	168.616	21.8067	180.061
ECM1	2.78557	9.21432	0.219552	2.68082
AC025171.2	0.608754	2.01358	1.37866	3.5276
CKB	7.73218	25.5673	11.5385	34.2576
NMB	5.30598	17.5348	0.0995956	1.51626
AL590326.1	0.39835	1.3147	0	3.00463
AC008760.1	0.540329	1.78273	0.561192	1.87021
RNU7-18P	2.31619	7.63354	1.39755	11.0916
PPIAP11	3.1928	10.5075	2.19803	4.46401
GRIN2C	0.498104	1.63616	0.8613	6.04228
HYOU1	12.2675	40.2531	25.2624	60.4999
ARF5	53.4729	175.369	86.979	185.694
OAZ1	108.349	354.982	61.2133	143.175
PLOD3	12.4823	40.861	29.9715	73.9683
KCTD5	34.1887	111.907	21.0467	50.3736
RAB43P1	1.8976	6.20832	1.48519	6.55217
DHDH	1.99686	6.53274	6.72789	34.4368
HIST1H2AL	0.971096	3.17589	0.353893	1.22323
AC022400.4	1.2255	3.99281	0.711846	2.09054
AC114341.1	0.455195	1.4821	1.64916	3.64772
PYROXD2	2.25856	7.35024	1.18648	9.76201
HLA-C	7.8619	25.5516	52.6837	161.287
AL357033.3	0.661132	2.14601	1.01121	2.71189
QSOX1	21.9582	71.259	13.3257	34.4002
ATP5I	17.8082	57.741	30.0665	61.3178
APOM	2.08244	6.74502	1.01267	3.38361
PTPRE	0.702794	2.27562	0.0461153	1.33597
NENF	34.0867	110.162	26.2638	60.6078
LAMP1	86.9305	280.614	51.8796	139.747
MMP24-AS1	1.99125	6.42651	4.29354	10.9588
NUDT16L1	11.5873	37.3894	15.9278	35.36
KIAA0556	4.7507	15.3276	3.81467	10.1878
SCARNA6	0.447052	1.44065	0.43732	1.33394
MELTF	10.7213	34.5231	0.723852	3.6166
AC092368.3	1.2259	3.94619	1.97961	4.25181
AL022328.3	0.755773	2.4286	0.675343	2.00526
PGRMC1	71.7415	230.321	127.113	257.394
NPC2	47.027	150.927	51.0915	146.434
BRK1	68.4867	219.724	160.382	323.786
OST4	76.8117	246.405	58.5173	122.475
DENND6B	0.469817	1.50648	0.979597	3.03258
NEK8	1.65893	5.31903	1.5898	8.03971
SDCBP	22.6681	72.5472	41.0746	111.286
AC007969.1	24.2635	77.6101	19.825	46.3888
CLPTM1L	18.5515	59.2809	18.7928	40.6441
MAP1LC3B2	1.41448	4.51427	1.5874	5.85275
MYO1D	8.81508	28.1037	6.5941	22.4992
AC110801.1	0.466859	1.48791	0.304421	1.23879
AL035413.1	0.655947	2.0902	0.403539	1.94111
SSSCA1-AS1	1.382	4.4023	0.678827	3.38875
AC092115.3	1.23564	3.93293	0.502309	2.32847
LMF2	29.8335	94.7096	20.406	65.0744
AC011979.1	1.86917	5.93381	1.18523	2.94594
AC008115.2	0.493517	1.56623	0.635796	5.32004
RN7SKP150	0.328525	1.04241	0.163339	1.68887
TMC6	3.34507	10.6073	3.05572	6.66721
AC114730.3	0.620916	1.96726	0.99081	7.18192
RPL4P6	0.440701	1.39142	0.195551	1.25792
DICER1-AS1	0.600374	1.89458	0.342565	1.19252
AL078581.1	0.341828	1.07859	0.601705	1.47099
CCDC183	0.466846	1.47023	0.297894	1.15798
CXCL16	2.51262	7.91207	73.4466	185.645
ECH1	9.14196	28.7106	26.3218	62.1217
CFL1	183.653	576.335	77.5215	200.672
GPX1P1	4.41361	13.848	8.64647	21.398
HIST1H2BK	84.9965	266.53	20.4005	42.4756
LBHD1	0.500551	1.56749	1.5196	5.51227
GPX4	72.7548	227.63	317.272	839.024
LTBP2	4.39735	13.7534	0.823515	4.69323
IL11	3.89656	12.156	0.384919	2.50536
FAM229A	0.891835	2.77874	2.36762	6.05886
WDR90	9.0144	28.0644	6.8744	14.3351
SLC22A20	1.53704	4.78445	0.450979	3.15
SPINT2	52.6483	163.736	105.207	280.167
RPS19	188.502	585.321	264.129	624.256
PLBD2	10.5316	32.6994	8.92213	21.1339
COL4A1	9.84202	30.552	8.94983	29.6231
QPCTL	2.73772	8.49658	3.97764	12.4838
AC016739.1	42.2802	130.961	25.9439	60.7386
PRRT1	0.574268	1.77538	0.714578	1.53184
C1QL1	0.811949	2.50959	35.5356	111.293
SSR4	26.341	81.4007	28.0017	59.2111
AL162431.3	0.811799	2.50643	0.46739	1.68206
TSPO	96.5674	298.131	59.8502	137.808
ARSA	2.71653	8.37805	3.01795	9.19946
RABGEF1	0.511789	1.57666	0.871954	1.87521
MIR8078	0.854785	2.63238	4.23495	43.9966
NPAS1	0.338399	1.04159	0.68778	2.84289
RPSAP47	12.2716	37.7709	6.38334	18.6972
INAFM1	8.74401	26.9121	12.693	34.4637
AL645608.8	0.746187	2.29345	6.14265	13.9094
PRDX2	29.0822	89.2516	76.6489	174.948
AP000759.1	3.90733	11.9875	8.30961	18.4491
AL022328.2	2.11048	6.47464	2.97815	6.11716
DAP	16.2676	49.8897	12.6246	25.975
COQ6	1.32007	4.04802	1.11642	2.46251
AC004448.1	342.789	1048.8	140.394	395.59
DPP7	18.7933	57.4761	21.5338	55.5612
STXBP2	7.30058	22.326	6.42021	13.5713
AC009090.3	0.330382	1.01034	0.315727	1.22158
AP004245.1	0.681774	2.07766	0.844335	2.09608
HPS1	10.2651	31.2314	10.7819	29.2319
MIR4710	1.02182	3.10644	2.0153	14.303
SSR4P1	0.917737	2.78898	1.06637	3.18043
AC132812.1	1.29777	3.94306	1.62819	4.70433
PRAF2	0.495303	1.50274	1.11057	4.10673
AC026366.1	1976.4	5994.91	517.379	1336.97
CD9	77.8998	236.228	51.4235	121.135
UCN	4.56054	13.8115	6.88062	22.4381
CDC37	96.8067	293.086	67.4727	136.224
C2	0.499853	1.51264	0.0602593	1.23893
AC011498.7	1.47229	4.45278	1.76229	6.27295
RAB43	0.887792	2.68332	0.776458	1.81775
RPSAP9	1.29344	3.90744	1.31083	4.21309
GNPTG	12.078	36.4401	13.8049	37.4006
SERINC2	171.117	515.464	14.4414	33.707
FKBP1C	5.00207	15.044	3.26738	7.55977
AP000866.4	0.347136	1.04304	0.332942	1.65515
AC135050.5	1.53549	4.6119	2.16063	8.83148
CCDC163	1.12572	3.37652	0.934405	4.20278
CTSD	33.0425	99.0463	15.4274	42.7927
AC117394.2	1.20402	3.60872	0.620912	5.39511
CREG1	21.3295	63.9125	31.5249	70.9421
MAN1B1	16.4762	49.3552	6.27706	13.2824
C12orf57	14.289	42.7799	10.5022	25.5303
RPS11	434.173	1299.7	662.884	1565.25
PXMP2	4.71239	14.1041	2.64057	6.76472
MT-TT	33.9444	101.57	17.135	56.2373
TCF7L1	0.712117	2.12715	0.0290075	3.2949
AC000068.1	0.473384	1.41183	0.371051	1.58964
DNPH1	39.418	117.539	23.7356	57.5353
AL451050.2	0.79651	2.37331	0.428495	1.80606
TAP1	6.22904	18.5449	16.5139	47.4753
RPLP1	338.664	1007.16	242.356	522.007
THSD4	0.97722	2.90388	3.24526	7.41629
LINC02166	0.475827	1.41291	0.315888	1.30055
AC142472.1	0.559077	1.65761	1.22266	2.4982
SLC12A4	6.09427	18.0603	1.41549	3.53005
MT-TR	26.419	78.1888	5.8303	12.9325
ATP6AP2	3.92517	11.6036	8.66087	21.952
LY6E	88.7727	262.331	71.0289	157.154
AC110285.2	0.728636	2.15207	0.892024	5.26442
RPSAP15	75.6452	223.329	45.8419	113.563
GGCX	3.6274	10.6977	2.91226	8.38858
OAT	52.6081	154.543	37.5389	118.025
LINC00476	1.09371	3.21166	0.647621	2.49665
VPS39	6.03907	17.7207	8.04595	17.5891
ACTN4	127.386	373.101	67.6686	179.799
ARPC1B	0.601875	1.76161	0.97017	2.27529
AC073335.2	0.988901	2.89265	0.649971	4.58938
NOMO1	18.0986	52.9233	18.7706	47.3045
ALDH6A1	0.970494	2.83623	3.70886	9.74619
GALNS	2.88617	8.43418	3.27095	8.72002
TYK2	10.2839	30.0014	18.1713	59.128
AL121832.3	0.951144	2.77024	0.311364	1.56672
C1QL4	0.381349	1.11009	1.30913	3.23468
AC254633.1	1.64347	4.78009	0.519976	20.8099
RPS2	1485.1	4319.08	1151.04	2903.67
CAPNS1	50.8205	147.727	63.7948	153.113
PCED1A	5.77746	16.7895	17.6308	59.093
TMBIM6	67.9739	197.503	64.2958	169.068
ELL	7.72027	22.3475	4.70653	12.9514
PROB1	1.64785	4.76376	0.671397	1.5789
AL157400.3	0.549027	1.58688	0.358021	3.06366
TEX21P	0.399932	1.15412	0.331182	1.69336
TTC38	3.20953	9.26196	0.35918	5.18455
MXRA7	3.62758	10.4487	0.437324	1.70393
AC010325.1	0.622191	1.7919	0.770499	2.17828
HYAL1	2.34653	6.75322	0.268071	2.23535
AL355480.1	0.886264	2.54707	0.753103	1.72807
RPSAP12	3.45584	9.91855	2.14154	5.11045
SCPEP1	19.7979	56.7757	6.74448	14.6471
PAN3-AS1	0.718338	2.05877	0.387256	1.62389
PPT1	25.3651	72.6211	21.2572	46.7896
TUBGCP6	4.42144	12.6533	5.33429	14.6823
NR1D1	4.86908	13.9229	1.76602	6.84859
AC141557.2	1.71486	4.89865	5.77124	18.0886
AC093525.9	0.36766	1.04945	0.559957	1.39851
TMED4	15.2114	43.4181	21.4057	61.2146
MLLT11	0.8818	2.51649	0.435862	2.29119
RPLP2	465.002	1323.99	284.024	575.576
ABHD4	7.65909	21.735	8.04076	16.3696
CRIP2	23.1197	65.6089	9.64751	19.5486
ZC3H7B	14.0858	39.9542	19.0039	42.1471
TNKS2-AS1	0.729754	2.06718	0.726994	4.74602
AC020661.2	0.986268	2.7931	1.72273	23.6507
SERF2	13.6072	38.5159	18.7966	40.211
HIST1H2AG	1.59915	4.52032	0.690239	2.83062
ZDHHC24	5.01081	14.1512	2.20961	4.77379
PERP	84.8002	239.36	27.3943	62.7126
DGAT1	10.3096	29.0884	5.67135	17.587
AL031729.1	6.33954	17.8815	3.3282	12.9998
GTF2IP14	0.538719	1.5184	1.38279	5.05261
IFITM3	77.4158	217.819	84.745	176.913
AC110285.6	1.94364	5.46096	2.46517	9.25656
EXD3	1.91017	5.36668	0.5983	1.46567
AF127577.3	0.571754	1.60555	0.483892	1.14537
GPS2	1.83169	5.14325	2.09859	5.63573
AKR7A2	25.214	70.7267	19.9285	49.9165
STX1B	0.376346	1.05565	2.40994	12.9422
AC067750.1	0.479045	1.34203	0.290881	1.17339
LINC01521	1.52852	4.27526	3.46148	8.66443
SUMF1	1.85321	5.1796	7.35629	18.2451
PLCD4	0.980057	2.73555	1.39989	3.48218
NOMO2	8.72466	24.3163	8.32559	16.688
AC011374.2	0.964974	2.68221	1.13813	4.68563
AC018797.2	0.932591	2.59103	0.864098	2.85571
IL17RC	1.10718	3.07573	7.62468	17.1284
FOXC2	0.545752	1.5146	7.24452	15.8599
DNASE2	9.57792	26.5711	18.665	46.2334
UQCRHL	3.55273	9.85578	2.0656	8.10813
TPI1P1	14.8616	41.2251	4.66034	12.0446
RNU6-762P	1.15068	3.18129	1.5221	3.0729
TXNRD2	4.72236	13.0351	2.78444	9.3605
MICB	1.82541	5.03527	6.73138	15.3714
CCS	17.2196	47.4747	5.65092	17.7229
AC015813.6	0.660275	1.81978	1.47327	3.0986
RPSA	237.943	655.136	285.11	697.537
PMEL	0.379346	1.0434	0.666309	2.98617
MT-TV	20.0168	55.0458	1.47538	29.4424
ALDH4A1	3.36755	9.26026	2.98342	6.2716
UBA52	160.184	440.466	144.192	289.828
AC084036.1	0.447891	1.23118	0.347191	1.25234
RSU1	9.6451	26.5074	10.4941	35.0295
PPP4R1L	0.907794	2.49179	0.745502	1.54946
SLC7A8	3.16664	8.67902	0.0257368	1.53169
TPP1	7.63858	20.9119	29.3597	80.0618
RPS2P55	1.98029	5.41981	1.0466	2.53697
SEZ6L2	2.80634	7.67651	22.8173	49.0096
CABYR	0.792627	2.16716	2.47418	18.6403
C15orf62	0.668017	1.82525	1.20001	3.5893
CTAGE7P	0.409437	1.11745	0.713638	2.1578
P2RX4	0.616822	1.68288	2.02018	4.15534
AP001453.2	2.94077	8.02296	0.535188	2.20177
TMEM44-AS1	6.60099	18.0028	3.68552	12.715
ADAM15	22.4078	61.0567	24.9939	55.8196
[truncated: 2,598 more rows]
